# Supplementary material for: Reduced pro-inflammatory dendritic cell phenotypes are a potential indicator of successful peanut oral immunotherapy
Source: PLoS One. 2022 May 26;17(5):e0264674. doi: 10.1371/journal.pone.0264674 (PMC9135258; doi:10.1371/journal.pone.0264674)
Supplement: S1 File — (CSV) [file pone.0264674.s039.csv]

ID	Responder_Status	Cell_Type	Stimulant	TimePoint	response	StudyWeek
1	Responder	CD14+ Monocytes in PBMC	CPE	1	16.09682152	0
1	Responder	CD14+ Monocytes in PBMC	CPE	2	18.16162528	6
1	Responder	CD14+ Monocytes in PBMC	CPE	3	14.86226636	12
1	Responder	CD14+ Monocytes in PBMC	CPE	4	28.15586957	18
1	Responder	CD14+ Monocytes in PBMC	CPE	5	26.03337119	24
2	Responder	CD14+ Monocytes in PBMC	CPE	1	19.1411785	0
2	Responder	CD14+ Monocytes in PBMC	CPE	2	11.33295608	6
2	Responder	CD14+ Monocytes in PBMC	CPE	3	50.64051367	12
2	Responder	CD14+ Monocytes in PBMC	CPE	4	27.76984082	18
2	Responder	CD14+ Monocytes in PBMC	CPE	5	17.33813954	24
3	Responder	CD14+ Monocytes in PBMC	CPE	4	24.10185106	18
3	Responder	CD14+ Monocytes in PBMC	CPE	5	32.12883817	24
4	Responder	CD14+ Monocytes in PBMC	CPE	1	19.45822888	0
4	Responder	CD14+ Monocytes in PBMC	CPE	5	23.01484644	24
5	Responder	CD14+ Monocytes in PBMC	CPE	1	20.34455891	0
5	Responder	CD14+ Monocytes in PBMC	CPE	2	45.02175208	6
5	Responder	CD14+ Monocytes in PBMC	CPE	4	27.77268561	18
5	Responder	CD14+ Monocytes in PBMC	CPE	5	36.88784727	24
6	Responder	CD14+ Monocytes in PBMC	CPE	1	31.51219249	0
6	Responder	CD14+ Monocytes in PBMC	CPE	2	17.66533511	6
6	Responder	CD14+ Monocytes in PBMC	CPE	3	13.56596048	12
6	Responder	CD14+ Monocytes in PBMC	CPE	4	29.01422764	18
6	Responder	CD14+ Monocytes in PBMC	CPE	5	25.65931864	24
7	Non-responder	CD14+ Monocytes in PBMC	CPE	1	3.80362069	0
7	Non-responder	CD14+ Monocytes in PBMC	CPE	2	4.984298714	6
7	Non-responder	CD14+ Monocytes in PBMC	CPE	4	1.813402569	18
7	Non-responder	CD14+ Monocytes in PBMC	CPE	5	3.186291391	24
8	Non-responder	CD14+ Monocytes in PBMC	CPE	1	8.369986163	0
8	Non-responder	CD14+ Monocytes in PBMC	CPE	2	5.221144279	6
8	Non-responder	CD14+ Monocytes in PBMC	CPE	4	4.611503268	18
8	Non-responder	CD14+ Monocytes in PBMC	CPE	5	3.945492663	24
9	Non-responder	CD14+ Monocytes in PBMC	CPE	2	11.58928823	6
9	Non-responder	CD14+ Monocytes in PBMC	CPE	3	1.630004748	12
9	Non-responder	CD14+ Monocytes in PBMC	CPE	4	2.465201465	18
9	Non-responder	CD14+ Monocytes in PBMC	CPE	5	1.816481775	24
10	Responder	CD14+ Monocytes in PBMC	CPE	1	2.560376713	0
10	Responder	CD14+ Monocytes in PBMC	CPE	3	17.47367365	12
10	Responder	CD14+ Monocytes in PBMC	CPE	4	6.052141527	18
10	Responder	CD14+ Monocytes in PBMC	CPE	5	23.86805664	24
11	Responder	CD14+ Monocytes in PBMC	CPE	1	5.130869733	0
11	Responder	CD14+ Monocytes in PBMC	CPE	2	5.876616231	6
11	Responder	CD14+ Monocytes in PBMC	CPE	4	19.34354986	18
11	Responder	CD14+ Monocytes in PBMC	CPE	5	3.769086909	24
12	Responder	CD14+ Monocytes in PBMC	CPE	1	14.90359712	0
12	Responder	CD14+ Monocytes in PBMC	CPE	3	17.79923856	12
12	Responder	CD14+ Monocytes in PBMC	CPE	5	4.807	24
13	Responder	CD14+ Monocytes in PBMC	CPE	3	6.003248588	12
14	Responder	CD14+ Monocytes in PBMC	CPE	3	5.955909091	12
15	Non-responder	CD14+ Monocytes in PBMC	CPE	2	4.433253012	6
15	Non-responder	CD14+ Monocytes in PBMC	CPE	4	3.656576577	18
100	Healthy control	CD14+ Monocytes in PBMC	CPE	1	25.33858093	0
101	Healthy control	CD14+ Monocytes in PBMC	CPE	1	27.9162338	0
102	Healthy control	CD14+ Monocytes in PBMC	CPE	1	3.838941357	0
103	Healthy control	CD14+ Monocytes in PBMC	CPE	1	5.042115972	0
104	Healthy control	CD14+ Monocytes in PBMC	CPE	1	10.25141844	0
1	Responder	CD14+ Monocytes in PBMC	LPS	1	10.98062119	0
1	Responder	CD14+ Monocytes in PBMC	LPS	2	9.080440098	6
1	Responder	CD14+ Monocytes in PBMC	LPS	3	5.710945274	12
1	Responder	CD14+ Monocytes in PBMC	LPS	4	19.88370339	18
1	Responder	CD14+ Monocytes in PBMC	LPS	5	9.614873263	24
2	Responder	CD14+ Monocytes in PBMC	LPS	1	11.17440995	0
2	Responder	CD14+ Monocytes in PBMC	LPS	2	5.950319494	6
2	Responder	CD14+ Monocytes in PBMC	LPS	3	46.83726415	12
2	Responder	CD14+ Monocytes in PBMC	LPS	4	19.2433624	18
2	Responder	CD14+ Monocytes in PBMC	LPS	5	5.468823703	24
3	Responder	CD14+ Monocytes in PBMC	LPS	1	5.550472188	0
3	Responder	CD14+ Monocytes in PBMC	LPS	4	7.237377193	18
3	Responder	CD14+ Monocytes in PBMC	LPS	5	16.33014048	24
4	Responder	CD14+ Monocytes in PBMC	LPS	1	9.46722748	0
4	Responder	CD14+ Monocytes in PBMC	LPS	5	18.7684385	24
5	Responder	CD14+ Monocytes in PBMC	LPS	1	11.82790158	0
5	Responder	CD14+ Monocytes in PBMC	LPS	2	11.03700063	6
5	Responder	CD14+ Monocytes in PBMC	LPS	4	7.694702558	18
5	Responder	CD14+ Monocytes in PBMC	LPS	5	8.967193196	24
6	Responder	CD14+ Monocytes in PBMC	LPS	1	19.46482342	0
6	Responder	CD14+ Monocytes in PBMC	LPS	2	11.58861488	6
6	Responder	CD14+ Monocytes in PBMC	LPS	3	8.390517779	12
6	Responder	CD14+ Monocytes in PBMC	LPS	4	22.51037344	18
6	Responder	CD14+ Monocytes in PBMC	LPS	5	16.9638816	24
7	Non-responder	CD14+ Monocytes in PBMC	LPS	1	3.583508246	0
7	Non-responder	CD14+ Monocytes in PBMC	LPS	2	3.955450053	6
7	Non-responder	CD14+ Monocytes in PBMC	LPS	4	2.355728104	18
7	Non-responder	CD14+ Monocytes in PBMC	LPS	5	1.761680672	24
8	Non-responder	CD14+ Monocytes in PBMC	LPS	1	2.463142376	0
8	Non-responder	CD14+ Monocytes in PBMC	LPS	2	2.985809313	6
8	Non-responder	CD14+ Monocytes in PBMC	LPS	4	5.938085328	18
8	Non-responder	CD14+ Monocytes in PBMC	LPS	5	6.942125984	24
9	Non-responder	CD14+ Monocytes in PBMC	LPS	2	6.11568353	6
9	Non-responder	CD14+ Monocytes in PBMC	LPS	3	1.253668763	12
9	Non-responder	CD14+ Monocytes in PBMC	LPS	4	2.179084967	18
9	Non-responder	CD14+ Monocytes in PBMC	LPS	5	1.397679325	24
10	Responder	CD14+ Monocytes in PBMC	LPS	1	4.819417702	0
10	Responder	CD14+ Monocytes in PBMC	LPS	3	13.25761861	12
10	Responder	CD14+ Monocytes in PBMC	LPS	5	5.276458102	24
11	Responder	CD14+ Monocytes in PBMC	LPS	1	1.193002581	0
11	Responder	CD14+ Monocytes in PBMC	LPS	2	2.413294798	6
11	Responder	CD14+ Monocytes in PBMC	LPS	4	6.343265419	18
11	Responder	CD14+ Monocytes in PBMC	LPS	5	6.385963781	24
12	Responder	CD14+ Monocytes in PBMC	LPS	1	9.422881356	0
12	Responder	CD14+ Monocytes in PBMC	LPS	3	3.014987801	12
12	Responder	CD14+ Monocytes in PBMC	LPS	5	1.290247678	24
13	Responder	CD14+ Monocytes in PBMC	LPS	3	2.900967742	12
14	Responder	CD14+ Monocytes in PBMC	LPS	3	1.837641509	12
15	Non-responder	CD14+ Monocytes in PBMC	LPS	2	1.588873239	6
15	Non-responder	CD14+ Monocytes in PBMC	LPS	4	1.428987194	18
100	Healthy control	CD14+ Monocytes in PBMC	LPS	1	22.75784994	0
101	Healthy control	CD14+ Monocytes in PBMC	LPS	1	7.882611081	0
102	Healthy control	CD14+ Monocytes in PBMC	LPS	1	2.462878876	0
103	Healthy control	CD14+ Monocytes in PBMC	LPS	1	3.690782828	0
104	Healthy control	CD14+ Monocytes in PBMC	LPS	1	4.311509901	0
1	Responder	CD14+ Monocytes in PBMC	NIL	1	19.09927197	0
1	Responder	CD14+ Monocytes in PBMC	NIL	2	19.50263855	6
1	Responder	CD14+ Monocytes in PBMC	NIL	3	15.03717866	12
1	Responder	CD14+ Monocytes in PBMC	NIL	4	23.78189846	18
1	Responder	CD14+ Monocytes in PBMC	NIL	5	14.01447698	24
2	Responder	CD14+ Monocytes in PBMC	NIL	1	19.18965815	0
2	Responder	CD14+ Monocytes in PBMC	NIL	2	19.70414709	6
2	Responder	CD14+ Monocytes in PBMC	NIL	3	42.34633553	12
2	Responder	CD14+ Monocytes in PBMC	NIL	4	29.7595682	18
2	Responder	CD14+ Monocytes in PBMC	NIL	5	16.57520187	24
3	Responder	CD14+ Monocytes in PBMC	NIL	1	11.15172896	0
3	Responder	CD14+ Monocytes in PBMC	NIL	4	12.85232763	18
3	Responder	CD14+ Monocytes in PBMC	NIL	5	29.94098559	24
4	Responder	CD14+ Monocytes in PBMC	NIL	1	10.446153	0
4	Responder	CD14+ Monocytes in PBMC	NIL	5	21.39777066	24
5	Responder	CD14+ Monocytes in PBMC	NIL	1	13.63097164	0
5	Responder	CD14+ Monocytes in PBMC	NIL	2	43.31879655	6
5	Responder	CD14+ Monocytes in PBMC	NIL	4	19.90681265	18
5	Responder	CD14+ Monocytes in PBMC	NIL	5	32.51236619	24
6	Responder	CD14+ Monocytes in PBMC	NIL	1	22.36551826	0
6	Responder	CD14+ Monocytes in PBMC	NIL	2	12.55852788	6
6	Responder	CD14+ Monocytes in PBMC	NIL	3	9.918731305	12
6	Responder	CD14+ Monocytes in PBMC	NIL	4	18.79596776	18
6	Responder	CD14+ Monocytes in PBMC	NIL	5	25.1728992	24
7	Non-responder	CD14+ Monocytes in PBMC	NIL	1	4.631743869	0
7	Non-responder	CD14+ Monocytes in PBMC	NIL	2	6.427175975	6
7	Non-responder	CD14+ Monocytes in PBMC	NIL	4	2.873448991	18
7	Non-responder	CD14+ Monocytes in PBMC	NIL	5	3.204404145	24
8	Non-responder	CD14+ Monocytes in PBMC	NIL	1	9.722832172	0
8	Non-responder	CD14+ Monocytes in PBMC	NIL	2	4.559882646	6
8	Non-responder	CD14+ Monocytes in PBMC	NIL	4	5.090747664	18
8	Non-responder	CD14+ Monocytes in PBMC	NIL	5	5.153273138	24
9	Non-responder	CD14+ Monocytes in PBMC	NIL	2	11.73304287	6
9	Non-responder	CD14+ Monocytes in PBMC	NIL	3	2.729225352	12
9	Non-responder	CD14+ Monocytes in PBMC	NIL	4	3.656275304	18
9	Non-responder	CD14+ Monocytes in PBMC	NIL	5	2.122983257	24
10	Responder	CD14+ Monocytes in PBMC	NIL	1	0.359	0
10	Responder	CD14+ Monocytes in PBMC	NIL	3	0.174	12
10	Responder	CD14+ Monocytes in PBMC	NIL	5	0.738	24
11	Responder	CD14+ Monocytes in PBMC	NIL	1	0.13	0
11	Responder	CD14+ Monocytes in PBMC	NIL	2	0.07	6
11	Responder	CD14+ Monocytes in PBMC	NIL	4	0.253	18
11	Responder	CD14+ Monocytes in PBMC	NIL	5	0.6	24
12	Responder	CD14+ Monocytes in PBMC	NIL	1	0.056	0
12	Responder	CD14+ Monocytes in PBMC	NIL	3	1.446	12
12	Responder	CD14+ Monocytes in PBMC	NIL	5	0.048	24
13	Responder	CD14+ Monocytes in PBMC	NIL	3	6.110016155	12
14	Responder	CD14+ Monocytes in PBMC	NIL	3	6.245276498	12
15	Non-responder	CD14+ Monocytes in PBMC	NIL	2	5.173971631	6
15	Non-responder	CD14+ Monocytes in PBMC	NIL	4	2.516464088	18
100	Healthy control	CD14+ Monocytes in PBMC	NIL	1	75.60357262	0
101	Healthy control	CD14+ Monocytes in PBMC	NIL	1	4.191114837	0
102	Healthy control	CD14+ Monocytes in PBMC	NIL	1	3.852222222	0
103	Healthy control	CD14+ Monocytes in PBMC	NIL	1	0.094	0
104	Healthy control	CD14+ Monocytes in PBMC	NIL	1	10.47503234	0
1	Responder	CD14+ CD11c+ HLADR+ Monocytes in PBMC	CPE	1	6.551833741	0
1	Responder	CD14+ CD11c+ HLADR+ Monocytes in PBMC	CPE	2	8.381489842	6
1	Responder	CD14+ CD11c+ HLADR+ Monocytes in PBMC	CPE	3	6.015070094	12
1	Responder	CD14+ CD11c+ HLADR+ Monocytes in PBMC	CPE	4	13.11304348	18
1	Responder	CD14+ CD11c+ HLADR+ Monocytes in PBMC	CPE	5	19.41239787	24
2	Responder	CD14+ CD11c+ HLADR+ Monocytes in PBMC	CPE	1	11.44841887	0
2	Responder	CD14+ CD11c+ HLADR+ Monocytes in PBMC	CPE	2	7.732887575	6
2	Responder	CD14+ CD11c+ HLADR+ Monocytes in PBMC	CPE	3	17.08737048	12
2	Responder	CD14+ CD11c+ HLADR+ Monocytes in PBMC	CPE	4	12.73827029	18
2	Responder	CD14+ CD11c+ HLADR+ Monocytes in PBMC	CPE	5	4.578325581	24
3	Responder	CD14+ CD11c+ HLADR+ Monocytes in PBMC	CPE	4	21.66199306	18
3	Responder	CD14+ CD11c+ HLADR+ Monocytes in PBMC	CPE	5	16.23236515	24
4	Responder	CD14+ CD11c+ HLADR+ Monocytes in PBMC	CPE	1	11.44165345	0
4	Responder	CD14+ CD11c+ HLADR+ Monocytes in PBMC	CPE	5	7.46385687	24
5	Responder	CD14+ CD11c+ HLADR+ Monocytes in PBMC	CPE	1	15.85721294	0
5	Responder	CD14+ CD11c+ HLADR+ Monocytes in PBMC	CPE	2	32.00197848	6
5	Responder	CD14+ CD11c+ HLADR+ Monocytes in PBMC	CPE	4	21.57277492	18
5	Responder	CD14+ CD11c+ HLADR+ Monocytes in PBMC	CPE	5	23.37776476	24
6	Responder	CD14+ CD11c+ HLADR+ Monocytes in PBMC	CPE	1	12.30869013	0
6	Responder	CD14+ CD11c+ HLADR+ Monocytes in PBMC	CPE	2	5.934679686	6
6	Responder	CD14+ CD11c+ HLADR+ Monocytes in PBMC	CPE	3	10.34582517	12
6	Responder	CD14+ CD11c+ HLADR+ Monocytes in PBMC	CPE	4	4.427990709	18
6	Responder	CD14+ CD11c+ HLADR+ Monocytes in PBMC	CPE	5	18.11623247	24
7	Non-responder	CD14+ CD11c+ HLADR+ Monocytes in PBMC	CPE	1	0.434827586	0
7	Non-responder	CD14+ CD11c+ HLADR+ Monocytes in PBMC	CPE	2	1.294783047	6
7	Non-responder	CD14+ CD11c+ HLADR+ Monocytes in PBMC	CPE	4	0.547219154	18
7	Non-responder	CD14+ CD11c+ HLADR+ Monocytes in PBMC	CPE	5	0.240927152	24
8	Non-responder	CD14+ CD11c+ HLADR+ Monocytes in PBMC	CPE	1	2.625089861	0
8	Non-responder	CD14+ CD11c+ HLADR+ Monocytes in PBMC	CPE	2	1.037064677	6
8	Non-responder	CD14+ CD11c+ HLADR+ Monocytes in PBMC	CPE	4	0.731111111	18
8	Non-responder	CD14+ CD11c+ HLADR+ Monocytes in PBMC	CPE	5	0.365828092	24
9	Non-responder	CD14+ CD11c+ HLADR+ Monocytes in PBMC	CPE	2	3.202262139	6
9	Non-responder	CD14+ CD11c+ HLADR+ Monocytes in PBMC	CPE	3	0.110777022	12
9	Non-responder	CD14+ CD11c+ HLADR+ Monocytes in PBMC	CPE	4	0.452564103	18
9	Non-responder	CD14+ CD11c+ HLADR+ Monocytes in PBMC	CPE	5	0.307606973	24
10	Responder	CD14+ CD11c+ HLADR+ Monocytes in PBMC	CPE	1	1.664050601	0
10	Responder	CD14+ CD11c+ HLADR+ Monocytes in PBMC	CPE	3	8.577498599	12
10	Responder	CD14+ CD11c+ HLADR+ Monocytes in PBMC	CPE	5	9.322278779	24
11	Responder	CD14+ CD11c+ HLADR+ Monocytes in PBMC	CPE	1	2.939621957	0
11	Responder	CD14+ CD11c+ HLADR+ Monocytes in PBMC	CPE	2	2.01389271	6
11	Responder	CD14+ CD11c+ HLADR+ Monocytes in PBMC	CPE	4	5.240622141	18
11	Responder	CD14+ CD11c+ HLADR+ Monocytes in PBMC	CPE	5	0.811111111	24
12	Responder	CD14+ CD11c+ HLADR+ Monocytes in PBMC	CPE	1	3.953717026	0
12	Responder	CD14+ CD11c+ HLADR+ Monocytes in PBMC	CPE	3	9.118766831	12
12	Responder	CD14+ CD11c+ HLADR+ Monocytes in PBMC	CPE	5	1.276	24
13	Responder	CD14+ CD11c+ HLADR+ Monocytes in PBMC	CPE	3	0.821186441	12
14	Responder	CD14+ CD11c+ HLADR+ Monocytes in PBMC	CPE	3	0.913787879	12
15	Non-responder	CD14+ CD11c+ HLADR+ Monocytes in PBMC	CPE	2	0.368493976	6
15	Non-responder	CD14+ CD11c+ HLADR+ Monocytes in PBMC	CPE	4	0.453963964	18
100	Healthy control	CD14+ CD11c+ HLADR+ Monocytes in PBMC	CPE	1	13.94611973	0
101	Healthy control	CD14+ CD11c+ HLADR+ Monocytes in PBMC	CPE	1	18.97424682	0
102	Healthy control	CD14+ CD11c+ HLADR+ Monocytes in PBMC	CPE	1	2.4620592	0
103	Healthy control	CD14+ CD11c+ HLADR+ Monocytes in PBMC	CPE	1	1.397965412	0
104	Healthy control	CD14+ CD11c+ HLADR+ Monocytes in PBMC	CPE	1	5.239952719	0
1	Responder	CD14+ CD11c+ HLADR+ Monocytes in PBMC	LPS	1	9.194166008	0
1	Responder	CD14+ CD11c+ HLADR+ Monocytes in PBMC	LPS	2	6.165036675	6
1	Responder	CD14+ CD11c+ HLADR+ Monocytes in PBMC	LPS	3	3.675870647	12
1	Responder	CD14+ CD11c+ HLADR+ Monocytes in PBMC	LPS	4	14.85826351	18
1	Responder	CD14+ CD11c+ HLADR+ Monocytes in PBMC	LPS	5	7.203193312	24
2	Responder	CD14+ CD11c+ HLADR+ Monocytes in PBMC	LPS	1	8.020041322	0
2	Responder	CD14+ CD11c+ HLADR+ Monocytes in PBMC	LPS	2	5.148824588	6
2	Responder	CD14+ CD11c+ HLADR+ Monocytes in PBMC	LPS	3	17.79103774	12
2	Responder	CD14+ CD11c+ HLADR+ Monocytes in PBMC	LPS	4	14.41436769	18
2	Responder	CD14+ CD11c+ HLADR+ Monocytes in PBMC	LPS	5	1.969977216	24
3	Responder	CD14+ CD11c+ HLADR+ Monocytes in PBMC	LPS	1	2.24797795	0
3	Responder	CD14+ CD11c+ HLADR+ Monocytes in PBMC	LPS	4	6.546043713	18
3	Responder	CD14+ CD11c+ HLADR+ Monocytes in PBMC	LPS	5	13.09742915	24
4	Responder	CD14+ CD11c+ HLADR+ Monocytes in PBMC	LPS	1	4.949176306	0
4	Responder	CD14+ CD11c+ HLADR+ Monocytes in PBMC	LPS	5	2.440397386	24
5	Responder	CD14+ CD11c+ HLADR+ Monocytes in PBMC	LPS	1	9.826098158	0
5	Responder	CD14+ CD11c+ HLADR+ Monocytes in PBMC	LPS	2	6.445271361	6
5	Responder	CD14+ CD11c+ HLADR+ Monocytes in PBMC	LPS	4	5.21601686	18
5	Responder	CD14+ CD11c+ HLADR+ Monocytes in PBMC	LPS	5	3.294566916	24
6	Responder	CD14+ CD11c+ HLADR+ Monocytes in PBMC	LPS	1	3.464368125	0
6	Responder	CD14+ CD11c+ HLADR+ Monocytes in PBMC	LPS	2	3.408573647	6
6	Responder	CD14+ CD11c+ HLADR+ Monocytes in PBMC	LPS	3	5.099812851	12
6	Responder	CD14+ CD11c+ HLADR+ Monocytes in PBMC	LPS	4	2.829121086	18
6	Responder	CD14+ CD11c+ HLADR+ Monocytes in PBMC	LPS	5	10.46437947	24
7	Non-responder	CD14+ CD11c+ HLADR+ Monocytes in PBMC	LPS	1	0.444377811	0
7	Non-responder	CD14+ CD11c+ HLADR+ Monocytes in PBMC	LPS	2	0.909511653	6
7	Non-responder	CD14+ CD11c+ HLADR+ Monocytes in PBMC	LPS	4	0.900397008	18
7	Non-responder	CD14+ CD11c+ HLADR+ Monocytes in PBMC	LPS	5	0.309243698	24
8	Non-responder	CD14+ CD11c+ HLADR+ Monocytes in PBMC	LPS	1	1.208930076	0
8	Non-responder	CD14+ CD11c+ HLADR+ Monocytes in PBMC	LPS	2	0.741685144	6
8	Non-responder	CD14+ CD11c+ HLADR+ Monocytes in PBMC	LPS	4	1.352549428	18
8	Non-responder	CD14+ CD11c+ HLADR+ Monocytes in PBMC	LPS	5	0.956496063	24
9	Non-responder	CD14+ CD11c+ HLADR+ Monocytes in PBMC	LPS	2	4.233163122	6
9	Non-responder	CD14+ CD11c+ HLADR+ Monocytes in PBMC	LPS	3	0.126205451	12
9	Non-responder	CD14+ CD11c+ HLADR+ Monocytes in PBMC	LPS	4	0.171023965	18
9	Non-responder	CD14+ CD11c+ HLADR+ Monocytes in PBMC	LPS	5	0.228270042	24
10	Responder	CD14+ CD11c+ HLADR+ Monocytes in PBMC	LPS	1	3.688468794	0
10	Responder	CD14+ CD11c+ HLADR+ Monocytes in PBMC	LPS	3	7.28377186	12
10	Responder	CD14+ CD11c+ HLADR+ Monocytes in PBMC	LPS	5	4.103911857	24
11	Responder	CD14+ CD11c+ HLADR+ Monocytes in PBMC	LPS	1	0.739174075	0
11	Responder	CD14+ CD11c+ HLADR+ Monocytes in PBMC	LPS	2	1.038342967	6
11	Responder	CD14+ CD11c+ HLADR+ Monocytes in PBMC	LPS	4	2.445250934	18
11	Responder	CD14+ CD11c+ HLADR+ Monocytes in PBMC	LPS	5	3.663866088	24
12	Responder	CD14+ CD11c+ HLADR+ Monocytes in PBMC	LPS	1	3.699364407	0
12	Responder	CD14+ CD11c+ HLADR+ Monocytes in PBMC	LPS	3	1.402927849	12
12	Responder	CD14+ CD11c+ HLADR+ Monocytes in PBMC	LPS	5	0.349071207	24
13	Responder	CD14+ CD11c+ HLADR+ Monocytes in PBMC	LPS	3	0.582258065	12
14	Responder	CD14+ CD11c+ HLADR+ Monocytes in PBMC	LPS	3	0.685754717	12
15	Non-responder	CD14+ CD11c+ HLADR+ Monocytes in PBMC	LPS	2	0.346408451	6
15	Non-responder	CD14+ CD11c+ HLADR+ Monocytes in PBMC	LPS	4	0.207683353	18
100	Healthy control	CD14+ CD11c+ HLADR+ Monocytes in PBMC	LPS	1	17.70419021	0
101	Healthy control	CD14+ CD11c+ HLADR+ Monocytes in PBMC	LPS	1	5.238617663	0
102	Healthy control	CD14+ CD11c+ HLADR+ Monocytes in PBMC	LPS	1	1.6422051	0
103	Healthy control	CD14+ CD11c+ HLADR+ Monocytes in PBMC	LPS	1	2.092045455	0
104	Healthy control	CD14+ CD11c+ HLADR+ Monocytes in PBMC	LPS	1	2.296905941	0
1	Responder	CD14+ CD11c+ HLADR+ Monocytes in PBMC	NIL	1	10.98355593	0
1	Responder	CD14+ CD11c+ HLADR+ Monocytes in PBMC	NIL	2	10.03323191	6
1	Responder	CD14+ CD11c+ HLADR+ Monocytes in PBMC	NIL	3	5.918821009	12
1	Responder	CD14+ CD11c+ HLADR+ Monocytes in PBMC	NIL	4	8.3200883	18
1	Responder	CD14+ CD11c+ HLADR+ Monocytes in PBMC	NIL	5	6.64160401	24
2	Responder	CD14+ CD11c+ HLADR+ Monocytes in PBMC	NIL	1	10.06738706	0
2	Responder	CD14+ CD11c+ HLADR+ Monocytes in PBMC	NIL	2	14.07350572	6
2	Responder	CD14+ CD11c+ HLADR+ Monocytes in PBMC	NIL	3	14.45902752	12
2	Responder	CD14+ CD11c+ HLADR+ Monocytes in PBMC	NIL	4	14.19320784	18
2	Responder	CD14+ CD11c+ HLADR+ Monocytes in PBMC	NIL	5	4.20784437	24
3	Responder	CD14+ CD11c+ HLADR+ Monocytes in PBMC	NIL	1	6.233387062	0
3	Responder	CD14+ CD11c+ HLADR+ Monocytes in PBMC	NIL	4	10.03683722	18
3	Responder	CD14+ CD11c+ HLADR+ Monocytes in PBMC	NIL	5	12.01370135	24
4	Responder	CD14+ CD11c+ HLADR+ Monocytes in PBMC	NIL	1	6.857570722	0
4	Responder	CD14+ CD11c+ HLADR+ Monocytes in PBMC	NIL	5	5.725305666	24
5	Responder	CD14+ CD11c+ HLADR+ Monocytes in PBMC	NIL	1	11.38520436	0
5	Responder	CD14+ CD11c+ HLADR+ Monocytes in PBMC	NIL	2	32.62568601	6
5	Responder	CD14+ CD11c+ HLADR+ Monocytes in PBMC	NIL	4	16.36147489	18
5	Responder	CD14+ CD11c+ HLADR+ Monocytes in PBMC	NIL	5	22.48209672	24
6	Responder	CD14+ CD11c+ HLADR+ Monocytes in PBMC	NIL	1	8.405926003	0
6	Responder	CD14+ CD11c+ HLADR+ Monocytes in PBMC	NIL	2	5.392750729	6
6	Responder	CD14+ CD11c+ HLADR+ Monocytes in PBMC	NIL	3	7.745922456	12
6	Responder	CD14+ CD11c+ HLADR+ Monocytes in PBMC	NIL	4	4.654933384	18
6	Responder	CD14+ CD11c+ HLADR+ Monocytes in PBMC	NIL	5	18.89344513	24
7	Non-responder	CD14+ CD11c+ HLADR+ Monocytes in PBMC	NIL	1	0.966348774	0
7	Non-responder	CD14+ CD11c+ HLADR+ Monocytes in PBMC	NIL	2	1.932871718	6
7	Non-responder	CD14+ CD11c+ HLADR+ Monocytes in PBMC	NIL	4	0.89683734	18
7	Non-responder	CD14+ CD11c+ HLADR+ Monocytes in PBMC	NIL	5	0.422150259	24
8	Non-responder	CD14+ CD11c+ HLADR+ Monocytes in PBMC	NIL	1	3.96855342	0
8	Non-responder	CD14+ CD11c+ HLADR+ Monocytes in PBMC	NIL	2	0.698375338	6
8	Non-responder	CD14+ CD11c+ HLADR+ Monocytes in PBMC	NIL	4	0.983831776	18
8	Non-responder	CD14+ CD11c+ HLADR+ Monocytes in PBMC	NIL	5	1.020541761	24
9	Non-responder	CD14+ CD11c+ HLADR+ Monocytes in PBMC	NIL	2	3.411870871	6
9	Non-responder	CD14+ CD11c+ HLADR+ Monocytes in PBMC	NIL	3	0.442605634	12
9	Non-responder	CD14+ CD11c+ HLADR+ Monocytes in PBMC	NIL	4	0.616464238	18
9	Non-responder	CD14+ CD11c+ HLADR+ Monocytes in PBMC	NIL	5	0.399543379	24
10	Responder	CD14+ CD11c+ HLADR+ Monocytes in PBMC	NIL	1	1.140857981	0
10	Responder	CD14+ CD11c+ HLADR+ Monocytes in PBMC	NIL	3	6.50679566	12
10	Responder	CD14+ CD11c+ HLADR+ Monocytes in PBMC	NIL	5	8.216199558	24
11	Responder	CD14+ CD11c+ HLADR+ Monocytes in PBMC	NIL	1	3.719286794	0
11	Responder	CD14+ CD11c+ HLADR+ Monocytes in PBMC	NIL	2	1.558205128	6
11	Responder	CD14+ CD11c+ HLADR+ Monocytes in PBMC	NIL	4	5.208822379	18
11	Responder	CD14+ CD11c+ HLADR+ Monocytes in PBMC	NIL	5	4.615733909	24
12	Responder	CD14+ CD11c+ HLADR+ Monocytes in PBMC	NIL	1	2.754761905	0
12	Responder	CD14+ CD11c+ HLADR+ Monocytes in PBMC	NIL	3	12.22992765	12
12	Responder	CD14+ CD11c+ HLADR+ Monocytes in PBMC	NIL	5	0.792979846	24
13	Responder	CD14+ CD11c+ HLADR+ Monocytes in PBMC	NIL	3	1.081906301	12
14	Responder	CD14+ CD11c+ HLADR+ Monocytes in PBMC	NIL	3	1.255299539	12
15	Non-responder	CD14+ CD11c+ HLADR+ Monocytes in PBMC	NIL	2	0.407304965	6
15	Non-responder	CD14+ CD11c+ HLADR+ Monocytes in PBMC	NIL	4	0.428618785	18
100	Healthy control	CD14+ CD11c+ HLADR+ Monocytes in PBMC	NIL	1	62.9279929	0
101	Healthy control	CD14+ CD11c+ HLADR+ Monocytes in PBMC	NIL	1	2.287855628	0
102	Healthy control	CD14+ CD11c+ HLADR+ Monocytes in PBMC	NIL	1	2.06	0
103	Healthy control	CD14+ CD11c+ HLADR+ Monocytes in PBMC	NIL	1	1.665275142	0
104	Healthy control	CD14+ CD11c+ HLADR+ Monocytes in PBMC	NIL	1	4.5385511	0
1	Responder	CD14+ CD11c+ HLADR+ Monocytes in Total CD14 Monocytes	CPE	1	40.70265508	0
1	Responder	CD14+ CD11c+ HLADR+ Monocytes in Total CD14 Monocytes	CPE	2	46.14944815	6
1	Responder	CD14+ CD11c+ HLADR+ Monocytes in Total CD14 Monocytes	CPE	3	40.47209187	12
1	Responder	CD14+ CD11c+ HLADR+ Monocytes in Total CD14 Monocytes	CPE	4	46.57303674	18
1	Responder	CD14+ CD11c+ HLADR+ Monocytes in Total CD14 Monocytes	CPE	5	74.56736097	24
2	Responder	CD14+ CD11c+ HLADR+ Monocytes in Total CD14 Monocytes	CPE	1	59.81041798	0
2	Responder	CD14+ CD11c+ HLADR+ Monocytes in Total CD14 Monocytes	CPE	2	68.23363227	6
2	Responder	CD14+ CD11c+ HLADR+ Monocytes in Total CD14 Monocytes	CPE	3	33.74249043	12
2	Responder	CD14+ CD11c+ HLADR+ Monocytes in Total CD14 Monocytes	CPE	4	45.87087974	18
2	Responder	CD14+ CD11c+ HLADR+ Monocytes in Total CD14 Monocytes	CPE	5	26.40609491	24
3	Responder	CD14+ CD11c+ HLADR+ Monocytes in Total CD14 Monocytes	CPE	4	89.87688539	18
3	Responder	CD14+ CD11c+ HLADR+ Monocytes in Total CD14 Monocytes	CPE	5	50.52272683	24
4	Responder	CD14+ CD11c+ HLADR+ Monocytes in Total CD14 Monocytes	CPE	1	58.80110425	0
4	Responder	CD14+ CD11c+ HLADR+ Monocytes in Total CD14 Monocytes	CPE	5	32.43061773	24
5	Responder	CD14+ CD11c+ HLADR+ Monocytes in Total CD14 Monocytes	CPE	1	77.94326241	0
5	Responder	CD14+ CD11c+ HLADR+ Monocytes in Total CD14 Monocytes	CPE	2	71.08114856	6
5	Responder	CD14+ CD11c+ HLADR+ Monocytes in Total CD14 Monocytes	CPE	4	77.67622916	18
5	Responder	CD14+ CD11c+ HLADR+ Monocytes in Total CD14 Monocytes	CPE	5	63.37524818	24
6	Responder	CD14+ CD11c+ HLADR+ Monocytes in Total CD14 Monocytes	CPE	1	39.06008805	0
6	Responder	CD14+ CD11c+ HLADR+ Monocytes in Total CD14 Monocytes	CPE	2	33.59505863	6
6	Responder	CD14+ CD11c+ HLADR+ Monocytes in Total CD14 Monocytes	CPE	3	76.26312336	12
6	Responder	CD14+ CD11c+ HLADR+ Monocytes in Total CD14 Monocytes	CPE	4	15.26144609	18
6	Responder	CD14+ CD11c+ HLADR+ Monocytes in Total CD14 Monocytes	CPE	5	70.60293658	24
7	Non-responder	CD14+ CD11c+ HLADR+ Monocytes in Total CD14 Monocytes	CPE	1	11.43193872	0
7	Non-responder	CD14+ CD11c+ HLADR+ Monocytes in Total CD14 Monocytes	CPE	2	25.97723615	6
7	Non-responder	CD14+ CD11c+ HLADR+ Monocytes in Total CD14 Monocytes	CPE	4	30.17637469	18
7	Non-responder	CD14+ CD11c+ HLADR+ Monocytes in Total CD14 Monocytes	CPE	5	7.561365951	24
8	Non-responder	CD14+ CD11c+ HLADR+ Monocytes in Total CD14 Monocytes	CPE	1	31.36313262	0
8	Non-responder	CD14+ CD11c+ HLADR+ Monocytes in Total CD14 Monocytes	CPE	2	19.86278527	6
8	Non-responder	CD14+ CD11c+ HLADR+ Monocytes in Total CD14 Monocytes	CPE	4	15.85407336	18
8	Non-responder	CD14+ CD11c+ HLADR+ Monocytes in Total CD14 Monocytes	CPE	5	9.27205101	24
9	Non-responder	CD14+ CD11c+ HLADR+ Monocytes in Total CD14 Monocytes	CPE	2	27.63122355	6
9	Non-responder	CD14+ CD11c+ HLADR+ Monocytes in Total CD14 Monocytes	CPE	3	6.796116505	12
9	Non-responder	CD14+ CD11c+ HLADR+ Monocytes in Total CD14 Monocytes	CPE	4	18.35809807	18
9	Non-responder	CD14+ CD11c+ HLADR+ Monocytes in Total CD14 Monocytes	CPE	5	16.93421741	24
10	Responder	CD14+ CD11c+ HLADR+ Monocytes in Total CD14 Monocytes	CPE	1	64.99241275	0
10	Responder	CD14+ CD11c+ HLADR+ Monocytes in Total CD14 Monocytes	CPE	3	49.08812407	12
10	Responder	CD14+ CD11c+ HLADR+ Monocytes in Total CD14 Monocytes	CPE	5	39.05755262	24
11	Responder	CD14+ CD11c+ HLADR+ Monocytes in Total CD14 Monocytes	CPE	1	57.29285892	0
11	Responder	CD14+ CD11c+ HLADR+ Monocytes in Total CD14 Monocytes	CPE	2	34.26959717	6
11	Responder	CD14+ CD11c+ HLADR+ Monocytes in Total CD14 Monocytes	CPE	4	27.09234953	18
11	Responder	CD14+ CD11c+ HLADR+ Monocytes in Total CD14 Monocytes	CPE	5	21.52009574	24
12	Responder	CD14+ CD11c+ HLADR+ Monocytes in Total CD14 Monocytes	CPE	1	26.52860913	0
12	Responder	CD14+ CD11c+ HLADR+ Monocytes in Total CD14 Monocytes	CPE	3	51.2312187	12
12	Responder	CD14+ CD11c+ HLADR+ Monocytes in Total CD14 Monocytes	CPE	5	26.538	24
13	Responder	CD14+ CD11c+ HLADR+ Monocytes in Total CD14 Monocytes	CPE	3	13.67903442	12
14	Responder	CD14+ CD11c+ HLADR+ Monocytes in Total CD14 Monocytes	CPE	3	15.34254242	12
15	Non-responder	CD14+ CD11c+ HLADR+ Monocytes in Total CD14 Monocytes	CPE	2	8.312044788	6
15	Non-responder	CD14+ CD11c+ HLADR+ Monocytes in Total CD14 Monocytes	CPE	4	12.41499951	18
100	Healthy control	CD14+ CD11c+ HLADR+ Monocytes in Total CD14 Monocytes	CPE	1	55.03907173	0
101	Healthy control	CD14+ CD11c+ HLADR+ Monocytes in Total CD14 Monocytes	CPE	1	67.96850517	0
102	Healthy control	CD14+ CD11c+ HLADR+ Monocytes in Total CD14 Monocytes	CPE	1	64.13380594	0
103	Healthy control	CD14+ CD11c+ HLADR+ Monocytes in Total CD14 Monocytes	CPE	1	27.7257687	0
104	Healthy control	CD14+ CD11c+ HLADR+ Monocytes in Total CD14 Monocytes	CPE	1	51.1144165	0
1	Responder	CD14+ CD11c+ HLADR+ Monocytes in Total CD14 Monocytes	LPS	1	83.7308368	0
1	Responder	CD14+ CD11c+ HLADR+ Monocytes in Total CD14 Monocytes	LPS	2	67.89358895	6
1	Responder	CD14+ CD11c+ HLADR+ Monocytes in Total CD14 Monocytes	LPS	3	64.36536284	12
1	Responder	CD14+ CD11c+ HLADR+ Monocytes in Total CD14 Monocytes	LPS	4	74.7258356	18
1	Responder	CD14+ CD11c+ HLADR+ Monocytes in Total CD14 Monocytes	LPS	5	74.91719459	24
2	Responder	CD14+ CD11c+ HLADR+ Monocytes in Total CD14 Monocytes	LPS	1	71.77149716	0
2	Responder	CD14+ CD11c+ HLADR+ Monocytes in Total CD14 Monocytes	LPS	2	86.53022066	6
2	Responder	CD14+ CD11c+ HLADR+ Monocytes in Total CD14 Monocytes	LPS	3	37.98479279	12
2	Responder	CD14+ CD11c+ HLADR+ Monocytes in Total CD14 Monocytes	LPS	4	74.90566038	18
2	Responder	CD14+ CD11c+ HLADR+ Monocytes in Total CD14 Monocytes	LPS	5	36.02195504	24
3	Responder	CD14+ CD11c+ HLADR+ Monocytes in Total CD14 Monocytes	LPS	1	40.50066144	0
3	Responder	CD14+ CD11c+ HLADR+ Monocytes in Total CD14 Monocytes	LPS	4	90.44773457	18
3	Responder	CD14+ CD11c+ HLADR+ Monocytes in Total CD14 Monocytes	LPS	5	80.20402007	24
4	Responder	CD14+ CD11c+ HLADR+ Monocytes in Total CD14 Monocytes	LPS	1	52.27693447	0
4	Responder	CD14+ CD11c+ HLADR+ Monocytes in Total CD14 Monocytes	LPS	5	13.00266607	24
5	Responder	CD14+ CD11c+ HLADR+ Monocytes in Total CD14 Monocytes	LPS	1	83.07558266	0
5	Responder	CD14+ CD11c+ HLADR+ Monocytes in Total CD14 Monocytes	LPS	2	58.39694657	6
5	Responder	CD14+ CD11c+ HLADR+ Monocytes in Total CD14 Monocytes	LPS	4	67.78711485	18
5	Responder	CD14+ CD11c+ HLADR+ Monocytes in Total CD14 Monocytes	LPS	5	36.74022455	24
6	Responder	CD14+ CD11c+ HLADR+ Monocytes in Total CD14 Monocytes	LPS	1	17.79809686	0
6	Responder	CD14+ CD11c+ HLADR+ Monocytes in Total CD14 Monocytes	LPS	2	29.41312385	6
6	Responder	CD14+ CD11c+ HLADR+ Monocytes in Total CD14 Monocytes	LPS	3	60.78066915	12
6	Responder	CD14+ CD11c+ HLADR+ Monocytes in Total CD14 Monocytes	LPS	4	12.56807708	18
6	Responder	CD14+ CD11c+ HLADR+ Monocytes in Total CD14 Monocytes	LPS	5	61.68623266	24
7	Non-responder	CD14+ CD11c+ HLADR+ Monocytes in Total CD14 Monocytes	LPS	1	12.40063593	0
7	Non-responder	CD14+ CD11c+ HLADR+ Monocytes in Total CD14 Monocytes	LPS	2	22.99388541	6
7	Non-responder	CD14+ CD11c+ HLADR+ Monocytes in Total CD14 Monocytes	LPS	4	38.22160149	18
7	Non-responder	CD14+ CD11c+ HLADR+ Monocytes in Total CD14 Monocytes	LPS	5	17.55390193	24
8	Non-responder	CD14+ CD11c+ HLADR+ Monocytes in Total CD14 Monocytes	LPS	1	49.08080376	0
8	Non-responder	CD14+ CD11c+ HLADR+ Monocytes in Total CD14 Monocytes	LPS	2	24.84033863	6
8	Non-responder	CD14+ CD11c+ HLADR+ Monocytes in Total CD14 Monocytes	LPS	4	22.77753439	18
8	Non-responder	CD14+ CD11c+ HLADR+ Monocytes in Total CD14 Monocytes	LPS	5	13.77814325	24
9	Non-responder	CD14+ CD11c+ HLADR+ Monocytes in Total CD14 Monocytes	LPS	2	69.218152	6
9	Non-responder	CD14+ CD11c+ HLADR+ Monocytes in Total CD14 Monocytes	LPS	3	10.06688963	12
9	Non-responder	CD14+ CD11c+ HLADR+ Monocytes in Total CD14 Monocytes	LPS	4	7.848430314	18
9	Non-responder	CD14+ CD11c+ HLADR+ Monocytes in Total CD14 Monocytes	LPS	5	16.33207547	24
10	Responder	CD14+ CD11c+ HLADR+ Monocytes in Total CD14 Monocytes	LPS	1	76.53349475	0
10	Responder	CD14+ CD11c+ HLADR+ Monocytes in Total CD14 Monocytes	LPS	3	54.94027304	12
10	Responder	CD14+ CD11c+ HLADR+ Monocytes in Total CD14 Monocytes	LPS	5	77.77777778	24
11	Responder	CD14+ CD11c+ HLADR+ Monocytes in Total CD14 Monocytes	LPS	1	61.95913462	0
11	Responder	CD14+ CD11c+ HLADR+ Monocytes in Total CD14 Monocytes	LPS	2	43.0259481	6
11	Responder	CD14+ CD11c+ HLADR+ Monocytes in Total CD14 Monocytes	LPS	4	38.54877217	18
11	Responder	CD14+ CD11c+ HLADR+ Monocytes in Total CD14 Monocytes	LPS	5	57.37373737	24
12	Responder	CD14+ CD11c+ HLADR+ Monocytes in Total CD14 Monocytes	LPS	1	39.25937584	0
12	Responder	CD14+ CD11c+ HLADR+ Monocytes in Total CD14 Monocytes	LPS	3	46.53179191	12
12	Responder	CD14+ CD11c+ HLADR+ Monocytes in Total CD14 Monocytes	LPS	5	27.05458908	24
13	Responder	CD14+ CD11c+ HLADR+ Monocytes in Total CD14 Monocytes	LPS	3	20.07116646	12
14	Responder	CD14+ CD11c+ HLADR+ Monocytes in Total CD14 Monocytes	LPS	3	37.31711074	12
15	Non-responder	CD14+ CD11c+ HLADR+ Monocytes in Total CD14 Monocytes	LPS	2	21.8021452	6
15	Non-responder	CD14+ CD11c+ HLADR+ Monocytes in Total CD14 Monocytes	LPS	4	14.53360489	18
100	Healthy control	CD14+ CD11c+ HLADR+ Monocytes in Total CD14 Monocytes	LPS	1	77.79377338	0
101	Healthy control	CD14+ CD11c+ HLADR+ Monocytes in Total CD14 Monocytes	LPS	1	66.4578984	0
102	Healthy control	CD14+ CD11c+ HLADR+ Monocytes in Total CD14 Monocytes	LPS	1	66.67827298	0
103	Healthy control	CD14+ CD11c+ HLADR+ Monocytes in Total CD14 Monocytes	LPS	1	56.68297356	0
104	Healthy control	CD14+ CD11c+ HLADR+ Monocytes in Total CD14 Monocytes	LPS	1	53.27381807	0
1	Responder	CD14+ CD11c+ HLADR+ Monocytes in Total CD14 Monocytes	NIL	1	57.50772045	0
1	Responder	CD14+ CD11c+ HLADR+ Monocytes in Total CD14 Monocytes	NIL	2	51.44551026	6
1	Responder	CD14+ CD11c+ HLADR+ Monocytes in Total CD14 Monocytes	NIL	3	39.36124684	12
1	Responder	CD14+ CD11c+ HLADR+ Monocytes in Total CD14 Monocytes	NIL	4	34.98496269	18
1	Responder	CD14+ CD11c+ HLADR+ Monocytes in Total CD14 Monocytes	NIL	5	47.391023	24
2	Responder	CD14+ CD11c+ HLADR+ Monocytes in Total CD14 Monocytes	NIL	1	52.46256595	0
2	Responder	CD14+ CD11c+ HLADR+ Monocytes in Total CD14 Monocytes	NIL	2	71.42407972	6
2	Responder	CD14+ CD11c+ HLADR+ Monocytes in Total CD14 Monocytes	NIL	3	34.14469597	12
2	Responder	CD14+ CD11c+ HLADR+ Monocytes in Total CD14 Monocytes	NIL	4	47.69292263	18
2	Responder	CD14+ CD11c+ HLADR+ Monocytes in Total CD14 Monocytes	NIL	5	25.38638385	24
3	Responder	CD14+ CD11c+ HLADR+ Monocytes in Total CD14 Monocytes	NIL	1	55.89614923	0
3	Responder	CD14+ CD11c+ HLADR+ Monocytes in Total CD14 Monocytes	NIL	4	78.09353686	18
3	Responder	CD14+ CD11c+ HLADR+ Monocytes in Total CD14 Monocytes	NIL	5	40.12460217	24
4	Responder	CD14+ CD11c+ HLADR+ Monocytes in Total CD14 Monocytes	NIL	1	65.64685315	0
4	Responder	CD14+ CD11c+ HLADR+ Monocytes in Total CD14 Monocytes	NIL	5	26.75655215	24
5	Responder	CD14+ CD11c+ HLADR+ Monocytes in Total CD14 Monocytes	NIL	1	83.52452532	0
5	Responder	CD14+ CD11c+ HLADR+ Monocytes in Total CD14 Monocytes	NIL	2	75.31531022	6
5	Responder	CD14+ CD11c+ HLADR+ Monocytes in Total CD14 Monocytes	NIL	4	82.19032942	18
5	Responder	CD14+ CD11c+ HLADR+ Monocytes in Total CD14 Monocytes	NIL	5	69.149371	24
6	Responder	CD14+ CD11c+ HLADR+ Monocytes in Total CD14 Monocytes	NIL	1	37.58431128	0
6	Responder	CD14+ CD11c+ HLADR+ Monocytes in Total CD14 Monocytes	NIL	2	42.94094642	6
6	Responder	CD14+ CD11c+ HLADR+ Monocytes in Total CD14 Monocytes	NIL	3	78.09388336	12
6	Responder	CD14+ CD11c+ HLADR+ Monocytes in Total CD14 Monocytes	NIL	4	24.7655957	18
6	Responder	CD14+ CD11c+ HLADR+ Monocytes in Total CD14 Monocytes	NIL	5	75.0547046	24
7	Non-responder	CD14+ CD11c+ HLADR+ Monocytes in Total CD14 Monocytes	NIL	1	20.86360561	0
7	Non-responder	CD14+ CD11c+ HLADR+ Monocytes in Total CD14 Monocytes	NIL	2	30.07342144	6
7	Non-responder	CD14+ CD11c+ HLADR+ Monocytes in Total CD14 Monocytes	NIL	4	31.21118012	18
7	Non-responder	CD14+ CD11c+ HLADR+ Monocytes in Total CD14 Monocytes	NIL	5	13.17406419	24
8	Non-responder	CD14+ CD11c+ HLADR+ Monocytes in Total CD14 Monocytes	NIL	1	40.81684586	0
8	Non-responder	CD14+ CD11c+ HLADR+ Monocytes in Total CD14 Monocytes	NIL	2	15.3156428	6
8	Non-responder	CD14+ CD11c+ HLADR+ Monocytes in Total CD14 Monocytes	NIL	4	19.32587983	18
8	Non-responder	CD14+ CD11c+ HLADR+ Monocytes in Total CD14 Monocytes	NIL	5	19.80375838	24
9	Non-responder	CD14+ CD11c+ HLADR+ Monocytes in Total CD14 Monocytes	NIL	2	29.07916479	6
9	Non-responder	CD14+ CD11c+ HLADR+ Monocytes in Total CD14 Monocytes	NIL	3	16.21726229	12
9	Non-responder	CD14+ CD11c+ HLADR+ Monocytes in Total CD14 Monocytes	NIL	4	16.86044366	18
9	Non-responder	CD14+ CD11c+ HLADR+ Monocytes in Total CD14 Monocytes	NIL	5	18.8199025	24
10	Responder	CD14+ CD11c+ HLADR+ Monocytes in Total CD14 Monocytes	NIL	1	42.70676692	0
10	Responder	CD14+ CD11c+ HLADR+ Monocytes in Total CD14 Monocytes	NIL	3	40.68699486	12
10	Responder	CD14+ CD11c+ HLADR+ Monocytes in Total CD14 Monocytes	NIL	5	38.8897893	24
11	Responder	CD14+ CD11c+ HLADR+ Monocytes in Total CD14 Monocytes	NIL	1	62.63591827	0
11	Responder	CD14+ CD11c+ HLADR+ Monocytes in Total CD14 Monocytes	NIL	2	33.80336532	6
11	Responder	CD14+ CD11c+ HLADR+ Monocytes in Total CD14 Monocytes	NIL	4	34.14876563	18
11	Responder	CD14+ CD11c+ HLADR+ Monocytes in Total CD14 Monocytes	NIL	5	27.50642674	24
12	Responder	CD14+ CD11c+ HLADR+ Monocytes in Total CD14 Monocytes	NIL	1	24.49299293	0
12	Responder	CD14+ CD11c+ HLADR+ Monocytes in Total CD14 Monocytes	NIL	3	49.6544013	12
12	Responder	CD14+ CD11c+ HLADR+ Monocytes in Total CD14 Monocytes	NIL	5	20.52516411	24
13	Responder	CD14+ CD11c+ HLADR+ Monocytes in Total CD14 Monocytes	NIL	3	17.70709394	12
14	Responder	CD14+ CD11c+ HLADR+ Monocytes in Total CD14 Monocytes	NIL	3	20.0999834	12
15	Non-responder	CD14+ CD11c+ HLADR+ Monocytes in Total CD14 Monocytes	NIL	2	7.872191685	6
15	Non-responder	CD14+ CD11c+ HLADR+ Monocytes in Total CD14 Monocytes	NIL	4	17.03258101	18
100	Healthy control	CD14+ CD11c+ HLADR+ Monocytes in Total CD14 Monocytes	NIL	1	83.23415246	0
101	Healthy control	CD14+ CD11c+ HLADR+ Monocytes in Total CD14 Monocytes	NIL	1	54.58823529	0
102	Healthy control	CD14+ CD11c+ HLADR+ Monocytes in Total CD14 Monocytes	NIL	1	53.47562734	0
103	Healthy control	CD14+ CD11c+ HLADR+ Monocytes in Total CD14 Monocytes	NIL	1	32.58698155	0
104	Healthy control	CD14+ CD11c+ HLADR+ Monocytes in Total CD14 Monocytes	NIL	1	43.32732303	0
1	Responder	CD14+ CD11c+ HLADR+ (CD80+) in PBMC	CPE	1	0.325672372	0
1	Responder	CD14+ CD11c+ HLADR+ (CD80+) in PBMC	CPE	2	0.551918736	6
1	Responder	CD14+ CD11c+ HLADR+ (CD80+) in PBMC	CPE	3	0.245560748	12
1	Responder	CD14+ CD11c+ HLADR+ (CD80+) in PBMC	CPE	4	0.687391304	18
1	Responder	CD14+ CD11c+ HLADR+ (CD80+) in PBMC	CPE	5	1.775086646	24
2	Responder	CD14+ CD11c+ HLADR+ (CD80+) in PBMC	CPE	1	0.88128564	0
2	Responder	CD14+ CD11c+ HLADR+ (CD80+) in PBMC	CPE	2	0.661191485	6
2	Responder	CD14+ CD11c+ HLADR+ (CD80+) in PBMC	CPE	3	0.472109544	12
2	Responder	CD14+ CD11c+ HLADR+ (CD80+) in PBMC	CPE	4	0.506739123	18
2	Responder	CD14+ CD11c+ HLADR+ (CD80+) in PBMC	CPE	5	0.196232558	24
3	Responder	CD14+ CD11c+ HLADR+ (CD80+) in PBMC	CPE	4	6.837971989	18
3	Responder	CD14+ CD11c+ HLADR+ (CD80+) in PBMC	CPE	5	1.373858921	24
4	Responder	CD14+ CD11c+ HLADR+ (CD80+) in PBMC	CPE	1	1.529646493	0
4	Responder	CD14+ CD11c+ HLADR+ (CD80+) in PBMC	CPE	5	0.258124335	24
5	Responder	CD14+ CD11c+ HLADR+ (CD80+) in PBMC	CPE	1	2.706836349	0
5	Responder	CD14+ CD11c+ HLADR+ (CD80+) in PBMC	CPE	2	0.916172983	6
5	Responder	CD14+ CD11c+ HLADR+ (CD80+) in PBMC	CPE	4	2.155162284	18
5	Responder	CD14+ CD11c+ HLADR+ (CD80+) in PBMC	CPE	5	0.85933304	24
6	Responder	CD14+ CD11c+ HLADR+ (CD80+) in PBMC	CPE	1	1.195377035	0
6	Responder	CD14+ CD11c+ HLADR+ (CD80+) in PBMC	CPE	2	0.94873502	6
6	Responder	CD14+ CD11c+ HLADR+ (CD80+) in PBMC	CPE	3	1.45540324	12
6	Responder	CD14+ CD11c+ HLADR+ (CD80+) in PBMC	CPE	4	0.503290747	18
6	Responder	CD14+ CD11c+ HLADR+ (CD80+) in PBMC	CPE	5	5.354709419	24
7	Non-responder	CD14+ CD11c+ HLADR+ (CD80+) in PBMC	CPE	1	0.040862069	0
7	Non-responder	CD14+ CD11c+ HLADR+ (CD80+) in PBMC	CPE	2	0.135523873	6
7	Non-responder	CD14+ CD11c+ HLADR+ (CD80+) in PBMC	CPE	4	0.029027342	18
7	Non-responder	CD14+ CD11c+ HLADR+ (CD80+) in PBMC	CPE	5	0.019668874	24
8	Non-responder	CD14+ CD11c+ HLADR+ (CD80+) in PBMC	CPE	1	0.435195993	0
8	Non-responder	CD14+ CD11c+ HLADR+ (CD80+) in PBMC	CPE	2	0.118905473	6
8	Non-responder	CD14+ CD11c+ HLADR+ (CD80+) in PBMC	CPE	4	0.067189543	18
8	Non-responder	CD14+ CD11c+ HLADR+ (CD80+) in PBMC	CPE	5	0.05345912	24
9	Non-responder	CD14+ CD11c+ HLADR+ (CD80+) in PBMC	CPE	2	0.214423222	6
9	Non-responder	CD14+ CD11c+ HLADR+ (CD80+) in PBMC	CPE	3	0.018086044	12
9	Non-responder	CD14+ CD11c+ HLADR+ (CD80+) in PBMC	CPE	4	0.058241758	18
9	Non-responder	CD14+ CD11c+ HLADR+ (CD80+) in PBMC	CPE	5	0.033122029	24
10	Responder	CD14+ CD11c+ HLADR+ (CD80+) in PBMC	CPE	1	0.119665558	0
10	Responder	CD14+ CD11c+ HLADR+ (CD80+) in PBMC	CPE	3	0.460031617	12
10	Responder	CD14+ CD11c+ HLADR+ (CD80+) in PBMC	CPE	5	0.580141812	24
11	Responder	CD14+ CD11c+ HLADR+ (CD80+) in PBMC	CPE	1	0.240010826	0
11	Responder	CD14+ CD11c+ HLADR+ (CD80+) in PBMC	CPE	2	0.18088033	6
11	Responder	CD14+ CD11c+ HLADR+ (CD80+) in PBMC	CPE	4	0.304666057	18
11	Responder	CD14+ CD11c+ HLADR+ (CD80+) in PBMC	CPE	5	0.047854786	24
12	Responder	CD14+ CD11c+ HLADR+ (CD80+) in PBMC	CPE	1	0.334292566	0
12	Responder	CD14+ CD11c+ HLADR+ (CD80+) in PBMC	CPE	3	0.35657907	12
12	Responder	CD14+ CD11c+ HLADR+ (CD80+) in PBMC	CPE	5	0.11	24
13	Responder	CD14+ CD11c+ HLADR+ (CD80+) in PBMC	CPE	3	0.113276836	12
14	Responder	CD14+ CD11c+ HLADR+ (CD80+) in PBMC	CPE	3	0.093636364	12
15	Non-responder	CD14+ CD11c+ HLADR+ (CD80+) in PBMC	CPE	2	0.018253012	6
15	Non-responder	CD14+ CD11c+ HLADR+ (CD80+) in PBMC	CPE	4	0.035765766	18
100	Healthy control	CD14+ CD11c+ HLADR+ (CD80+) in PBMC	CPE	1	1.141463415	0
101	Healthy control	CD14+ CD11c+ HLADR+ (CD80+) in PBMC	CPE	1	0.947017333	0
102	Healthy control	CD14+ CD11c+ HLADR+ (CD80+) in PBMC	CPE	1	0.358465614	0
103	Healthy control	CD14+ CD11c+ HLADR+ (CD80+) in PBMC	CPE	1	0.09318413	0
104	Healthy control	CD14+ CD11c+ HLADR+ (CD80+) in PBMC	CPE	1	0.330851064	0
1	Responder	CD14+ CD11c+ HLADR+ (CD80+) in PBMC	LPS	1	2.082964459	0
1	Responder	CD14+ CD11c+ HLADR+ (CD80+) in PBMC	LPS	2	1.144987775	6
1	Responder	CD14+ CD11c+ HLADR+ (CD80+) in PBMC	LPS	3	0.651243781	12
1	Responder	CD14+ CD11c+ HLADR+ (CD80+) in PBMC	LPS	4	2.485017211	18
1	Responder	CD14+ CD11c+ HLADR+ (CD80+) in PBMC	LPS	5	1.081545701	24
2	Responder	CD14+ CD11c+ HLADR+ (CD80+) in PBMC	LPS	1	0.923510233	0
2	Responder	CD14+ CD11c+ HLADR+ (CD80+) in PBMC	LPS	2	1.109762178	6
2	Responder	CD14+ CD11c+ HLADR+ (CD80+) in PBMC	LPS	3	1.313915094	12
2	Responder	CD14+ CD11c+ HLADR+ (CD80+) in PBMC	LPS	4	2.142509807	18
2	Responder	CD14+ CD11c+ HLADR+ (CD80+) in PBMC	LPS	5	0.308461097	24
3	Responder	CD14+ CD11c+ HLADR+ (CD80+) in PBMC	LPS	1	0.369391352	0
3	Responder	CD14+ CD11c+ HLADR+ (CD80+) in PBMC	LPS	4	1.44786274	18
3	Responder	CD14+ CD11c+ HLADR+ (CD80+) in PBMC	LPS	5	3.180765838	24
4	Responder	CD14+ CD11c+ HLADR+ (CD80+) in PBMC	LPS	1	1.002453558	0
4	Responder	CD14+ CD11c+ HLADR+ (CD80+) in PBMC	LPS	5	0.376327833	24
5	Responder	CD14+ CD11c+ HLADR+ (CD80+) in PBMC	LPS	1	4.07316759	0
5	Responder	CD14+ CD11c+ HLADR+ (CD80+) in PBMC	LPS	2	2.419902174	6
5	Responder	CD14+ CD11c+ HLADR+ (CD80+) in PBMC	LPS	4	2.457131909	18
5	Responder	CD14+ CD11c+ HLADR+ (CD80+) in PBMC	LPS	5	1.35045999	24
6	Responder	CD14+ CD11c+ HLADR+ (CD80+) in PBMC	LPS	1	1.099947227	0
6	Responder	CD14+ CD11c+ HLADR+ (CD80+) in PBMC	LPS	2	1.143331459	6
6	Responder	CD14+ CD11c+ HLADR+ (CD80+) in PBMC	LPS	3	2.114784779	12
6	Responder	CD14+ CD11c+ HLADR+ (CD80+) in PBMC	LPS	4	1.037344398	18
6	Responder	CD14+ CD11c+ HLADR+ (CD80+) in PBMC	LPS	5	6.879695845	24
7	Non-responder	CD14+ CD11c+ HLADR+ (CD80+) in PBMC	LPS	1	0.082308846	0
7	Non-responder	CD14+ CD11c+ HLADR+ (CD80+) in PBMC	LPS	2	0.226034249	6
7	Non-responder	CD14+ CD11c+ HLADR+ (CD80+) in PBMC	LPS	4	0.159388183	18
7	Non-responder	CD14+ CD11c+ HLADR+ (CD80+) in PBMC	LPS	5	0.062184874	24
8	Non-responder	CD14+ CD11c+ HLADR+ (CD80+) in PBMC	LPS	1	0.268183095	0
8	Non-responder	CD14+ CD11c+ HLADR+ (CD80+) in PBMC	LPS	2	0.133702883	6
8	Non-responder	CD14+ CD11c+ HLADR+ (CD80+) in PBMC	LPS	4	0.222684703	18
8	Non-responder	CD14+ CD11c+ HLADR+ (CD80+) in PBMC	LPS	5	0.158661417	24
9	Non-responder	CD14+ CD11c+ HLADR+ (CD80+) in PBMC	LPS	2	0.599483155	6
9	Non-responder	CD14+ CD11c+ HLADR+ (CD80+) in PBMC	LPS	3	0.015303983	12
9	Non-responder	CD14+ CD11c+ HLADR+ (CD80+) in PBMC	LPS	4	0.043137255	18
9	Non-responder	CD14+ CD11c+ HLADR+ (CD80+) in PBMC	LPS	5	0.037341772	24
10	Responder	CD14+ CD11c+ HLADR+ (CD80+) in PBMC	LPS	1	0.160452769	0
10	Responder	CD14+ CD11c+ HLADR+ (CD80+) in PBMC	LPS	3	0.343883623	12
10	Responder	CD14+ CD11c+ HLADR+ (CD80+) in PBMC	LPS	5	0.192054988	24
11	Responder	CD14+ CD11c+ HLADR+ (CD80+) in PBMC	LPS	1	0.038715228	0
11	Responder	CD14+ CD11c+ HLADR+ (CD80+) in PBMC	LPS	2	0.041233141	6
11	Responder	CD14+ CD11c+ HLADR+ (CD80+) in PBMC	LPS	4	0.084915814	18
11	Responder	CD14+ CD11c+ HLADR+ (CD80+) in PBMC	LPS	5	0.195126671	24
12	Responder	CD14+ CD11c+ HLADR+ (CD80+) in PBMC	LPS	1	0.159957627	0
12	Responder	CD14+ CD11c+ HLADR+ (CD80+) in PBMC	LPS	3	0.031950738	12
12	Responder	CD14+ CD11c+ HLADR+ (CD80+) in PBMC	LPS	5	0.015170279	24
13	Responder	CD14+ CD11c+ HLADR+ (CD80+) in PBMC	LPS	3	0.125322581	12
14	Responder	CD14+ CD11c+ HLADR+ (CD80+) in PBMC	LPS	3	0.052735849	12
15	Non-responder	CD14+ CD11c+ HLADR+ (CD80+) in PBMC	LPS	2	0.037816901	6
15	Non-responder	CD14+ CD11c+ HLADR+ (CD80+) in PBMC	LPS	4	0.029336438	18
100	Healthy control	CD14+ CD11c+ HLADR+ (CD80+) in PBMC	LPS	1	3.349102099	0
101	Healthy control	CD14+ CD11c+ HLADR+ (CD80+) in PBMC	LPS	1	1.102578168	0
102	Healthy control	CD14+ CD11c+ HLADR+ (CD80+) in PBMC	LPS	1	0.313862698	0
103	Healthy control	CD14+ CD11c+ HLADR+ (CD80+) in PBMC	LPS	1	0.070707071	0
104	Healthy control	CD14+ CD11c+ HLADR+ (CD80+) in PBMC	LPS	1	0.220420792	0
1	Responder	CD14+ CD11c+ HLADR+ (CD80+) in PBMC	NIL	1	1.040158365	0
1	Responder	CD14+ CD11c+ HLADR+ (CD80+) in PBMC	NIL	2	0.664118627	6
1	Responder	CD14+ CD11c+ HLADR+ (CD80+) in PBMC	NIL	3	0.374870284	12
1	Responder	CD14+ CD11c+ HLADR+ (CD80+) in PBMC	NIL	4	0.877704194	18
1	Responder	CD14+ CD11c+ HLADR+ (CD80+) in PBMC	NIL	5	0.58781823	24
2	Responder	CD14+ CD11c+ HLADR+ (CD80+) in PBMC	NIL	1	0.445053064	0
2	Responder	CD14+ CD11c+ HLADR+ (CD80+) in PBMC	NIL	2	2.47386029	6
2	Responder	CD14+ CD11c+ HLADR+ (CD80+) in PBMC	NIL	3	0.37677142	12
2	Responder	CD14+ CD11c+ HLADR+ (CD80+) in PBMC	NIL	4	1.112944955	18
2	Responder	CD14+ CD11c+ HLADR+ (CD80+) in PBMC	NIL	5	0.138518409	24
3	Responder	CD14+ CD11c+ HLADR+ (CD80+) in PBMC	NIL	1	0.284054621	0
3	Responder	CD14+ CD11c+ HLADR+ (CD80+) in PBMC	NIL	4	3.820426393	18
3	Responder	CD14+ CD11c+ HLADR+ (CD80+) in PBMC	NIL	5	0.834811147	24
4	Responder	CD14+ CD11c+ HLADR+ (CD80+) in PBMC	NIL	1	1.022700294	0
4	Responder	CD14+ CD11c+ HLADR+ (CD80+) in PBMC	NIL	5	0.235275967	24
5	Responder	CD14+ CD11c+ HLADR+ (CD80+) in PBMC	NIL	1	2.900895072	0
5	Responder	CD14+ CD11c+ HLADR+ (CD80+) in PBMC	NIL	2	0.498578989	6
5	Responder	CD14+ CD11c+ HLADR+ (CD80+) in PBMC	NIL	4	1.80814143	18
5	Responder	CD14+ CD11c+ HLADR+ (CD80+) in PBMC	NIL	5	1.222591362	24
6	Responder	CD14+ CD11c+ HLADR+ (CD80+) in PBMC	NIL	1	0.805713239	0
6	Responder	CD14+ CD11c+ HLADR+ (CD80+) in PBMC	NIL	2	0.741626011	6
6	Responder	CD14+ CD11c+ HLADR+ (CD80+) in PBMC	NIL	3	1.684632316	12
6	Responder	CD14+ CD11c+ HLADR+ (CD80+) in PBMC	NIL	4	0.258476866	18
6	Responder	CD14+ CD11c+ HLADR+ (CD80+) in PBMC	NIL	5	2.870432707	24
7	Non-responder	CD14+ CD11c+ HLADR+ (CD80+) in PBMC	NIL	1	0.072343324	0
7	Non-responder	CD14+ CD11c+ HLADR+ (CD80+) in PBMC	NIL	2	0.113883392	6
7	Non-responder	CD14+ CD11c+ HLADR+ (CD80+) in PBMC	NIL	4	0.080313792	18
7	Non-responder	CD14+ CD11c+ HLADR+ (CD80+) in PBMC	NIL	5	0.022409326	24
8	Non-responder	CD14+ CD11c+ HLADR+ (CD80+) in PBMC	NIL	1	0.818328581	0
8	Non-responder	CD14+ CD11c+ HLADR+ (CD80+) in PBMC	NIL	2	0.100833465	6
8	Non-responder	CD14+ CD11c+ HLADR+ (CD80+) in PBMC	NIL	4	0.094579439	18
8	Non-responder	CD14+ CD11c+ HLADR+ (CD80+) in PBMC	NIL	5	0.169300226	24
9	Non-responder	CD14+ CD11c+ HLADR+ (CD80+) in PBMC	NIL	2	0.303504579	6
9	Non-responder	CD14+ CD11c+ HLADR+ (CD80+) in PBMC	NIL	3	0.031338028	12
9	Non-responder	CD14+ CD11c+ HLADR+ (CD80+) in PBMC	NIL	4	0.098920378	18
9	Non-responder	CD14+ CD11c+ HLADR+ (CD80+) in PBMC	NIL	5	0.069254186	24
10	Responder	CD14+ CD11c+ HLADR+ (CD80+) in PBMC	NIL	1	0.070481943	0
10	Responder	CD14+ CD11c+ HLADR+ (CD80+) in PBMC	NIL	3	0.227174807	12
10	Responder	CD14+ CD11c+ HLADR+ (CD80+) in PBMC	NIL	5	0.43486449	24
11	Responder	CD14+ CD11c+ HLADR+ (CD80+) in PBMC	NIL	1	0.180217254	0
11	Responder	CD14+ CD11c+ HLADR+ (CD80+) in PBMC	NIL	2	0.079358974	6
11	Responder	CD14+ CD11c+ HLADR+ (CD80+) in PBMC	NIL	4	0.205399061	18
11	Responder	CD14+ CD11c+ HLADR+ (CD80+) in PBMC	NIL	5	0.309531918	24
12	Responder	CD14+ CD11c+ HLADR+ (CD80+) in PBMC	NIL	1	0.10452381	0
12	Responder	CD14+ CD11c+ HLADR+ (CD80+) in PBMC	NIL	3	0.315449516	12
12	Responder	CD14+ CD11c+ HLADR+ (CD80+) in PBMC	NIL	5	0.052414446	24
13	Responder	CD14+ CD11c+ HLADR+ (CD80+) in PBMC	NIL	3	0.154281099	12
14	Responder	CD14+ CD11c+ HLADR+ (CD80+) in PBMC	NIL	3	0.135483871	12
15	Non-responder	CD14+ CD11c+ HLADR+ (CD80+) in PBMC	NIL	2	0.027517731	6
15	Non-responder	CD14+ CD11c+ HLADR+ (CD80+) in PBMC	NIL	4	0.018232044	18
100	Healthy control	CD14+ CD11c+ HLADR+ (CD80+) in PBMC	NIL	1	4.825807167	0
101	Healthy control	CD14+ CD11c+ HLADR+ (CD80+) in PBMC	NIL	1	0.38459642	0
102	Healthy control	CD14+ CD11c+ HLADR+ (CD80+) in PBMC	NIL	1	0.217555556	0
103	Healthy control	CD14+ CD11c+ HLADR+ (CD80+) in PBMC	NIL	1	0.10455408	0
104	Healthy control	CD14+ CD11c+ HLADR+ (CD80+) in PBMC	NIL	1	0.476196637	0
1	Responder	CD14+ CD11c+ HLADR+ (CD80+) in TOTAL CD14 Monocytes	CPE	1	4.970705676	0
1	Responder	CD14+ CD11c+ HLADR+ (CD80+) in TOTAL CD14 Monocytes	CPE	2	6.584971721	6
1	Responder	CD14+ CD11c+ HLADR+ (CD80+) in TOTAL CD14 Monocytes	CPE	3	4.082425372	12
1	Responder	CD14+ CD11c+ HLADR+ (CD80+) in TOTAL CD14 Monocytes	CPE	4	5.24204244	18
1	Responder	CD14+ CD11c+ HLADR+ (CD80+) in TOTAL CD14 Monocytes	CPE	5	9.144087497	24
2	Responder	CD14+ CD11c+ HLADR+ (CD80+) in TOTAL CD14 Monocytes	CPE	1	7.697880819	0
2	Responder	CD14+ CD11c+ HLADR+ (CD80+) in TOTAL CD14 Monocytes	CPE	2	8.550382745	6
2	Responder	CD14+ CD11c+ HLADR+ (CD80+) in TOTAL CD14 Monocytes	CPE	3	2.762915129	12
2	Responder	CD14+ CD11c+ HLADR+ (CD80+) in TOTAL CD14 Monocytes	CPE	4	3.978084245	18
2	Responder	CD14+ CD11c+ HLADR+ (CD80+) in TOTAL CD14 Monocytes	CPE	5	4.286120649	24
3	Responder	CD14+ CD11c+ HLADR+ (CD80+) in TOTAL CD14 Monocytes	CPE	4	31.56667982	18
3	Responder	CD14+ CD11c+ HLADR+ (CD80+) in TOTAL CD14 Monocytes	CPE	5	8.463701432	24
4	Responder	CD14+ CD11c+ HLADR+ (CD80+) in TOTAL CD14 Monocytes	CPE	1	13.36910351	0
4	Responder	CD14+ CD11c+ HLADR+ (CD80+) in TOTAL CD14 Monocytes	CPE	5	3.458323748	24
5	Responder	CD14+ CD11c+ HLADR+ (CD80+) in TOTAL CD14 Monocytes	CPE	1	17.07006369	0
5	Responder	CD14+ CD11c+ HLADR+ (CD80+) in TOTAL CD14 Monocytes	CPE	2	2.862863566	6
5	Responder	CD14+ CD11c+ HLADR+ (CD80+) in TOTAL CD14 Monocytes	CPE	4	9.99019501	18
5	Responder	CD14+ CD11c+ HLADR+ (CD80+) in TOTAL CD14 Monocytes	CPE	5	3.675856307	24
6	Responder	CD14+ CD11c+ HLADR+ (CD80+) in TOTAL CD14 Monocytes	CPE	1	9.711651054	0
6	Responder	CD14+ CD11c+ HLADR+ (CD80+) in TOTAL CD14 Monocytes	CPE	2	15.98628856	6
6	Responder	CD14+ CD11c+ HLADR+ (CD80+) in TOTAL CD14 Monocytes	CPE	3	14.06754141	12
6	Responder	CD14+ CD11c+ HLADR+ (CD80+) in TOTAL CD14 Monocytes	CPE	4	11.36612022	18
6	Responder	CD14+ CD11c+ HLADR+ (CD80+) in TOTAL CD14 Monocytes	CPE	5	29.55752212	24
7	Non-responder	CD14+ CD11c+ HLADR+ (CD80+) in TOTAL CD14 Monocytes	CPE	1	9.397303727	0
7	Non-responder	CD14+ CD11c+ HLADR+ (CD80+) in TOTAL CD14 Monocytes	CPE	2	10.46691746	6
7	Non-responder	CD14+ CD11c+ HLADR+ (CD80+) in TOTAL CD14 Monocytes	CPE	4	5.304518664	18
7	Non-responder	CD14+ CD11c+ HLADR+ (CD80+) in TOTAL CD14 Monocytes	CPE	5	8.163826278	24
8	Non-responder	CD14+ CD11c+ HLADR+ (CD80+) in TOTAL CD14 Monocytes	CPE	1	16.57832744	0
8	Non-responder	CD14+ CD11c+ HLADR+ (CD80+) in TOTAL CD14 Monocytes	CPE	2	11.46557928	6
8	Non-responder	CD14+ CD11c+ HLADR+ (CD80+) in TOTAL CD14 Monocytes	CPE	4	9.190059002	18
8	Non-responder	CD14+ CD11c+ HLADR+ (CD80+) in TOTAL CD14 Monocytes	CPE	5	14.61318052	24
9	Non-responder	CD14+ CD11c+ HLADR+ (CD80+) in TOTAL CD14 Monocytes	CPE	2	6.69599218	6
9	Non-responder	CD14+ CD11c+ HLADR+ (CD80+) in TOTAL CD14 Monocytes	CPE	3	16.32653061	12
9	Non-responder	CD14+ CD11c+ HLADR+ (CD80+) in TOTAL CD14 Monocytes	CPE	4	12.86928369	18
9	Non-responder	CD14+ CD11c+ HLADR+ (CD80+) in TOTAL CD14 Monocytes	CPE	5	10.76764554	24
10	Responder	CD14+ CD11c+ HLADR+ (CD80+) in TOTAL CD14 Monocytes	CPE	1	7.191221107	0
10	Responder	CD14+ CD11c+ HLADR+ (CD80+) in TOTAL CD14 Monocytes	CPE	3	5.363237445	12
10	Responder	CD14+ CD11c+ HLADR+ (CD80+) in TOTAL CD14 Monocytes	CPE	5	6.223175966	24
11	Responder	CD14+ CD11c+ HLADR+ (CD80+) in TOTAL CD14 Monocytes	CPE	1	8.164683401	0
11	Responder	CD14+ CD11c+ HLADR+ (CD80+) in TOTAL CD14 Monocytes	CPE	2	8.981626938	6
11	Responder	CD14+ CD11c+ HLADR+ (CD80+) in TOTAL CD14 Monocytes	CPE	4	5.813547486	18
11	Responder	CD14+ CD11c+ HLADR+ (CD80+) in TOTAL CD14 Monocytes	CPE	5	5.899905059	24
12	Responder	CD14+ CD11c+ HLADR+ (CD80+) in TOTAL CD14 Monocytes	CPE	1	8.455146479	0
12	Responder	CD14+ CD11c+ HLADR+ (CD80+) in TOTAL CD14 Monocytes	CPE	3	3.910386965	12
12	Responder	CD14+ CD11c+ HLADR+ (CD80+) in TOTAL CD14 Monocytes	CPE	5	8.65	24
13	Responder	CD14+ CD11c+ HLADR+ (CD80+) in TOTAL CD14 Monocytes	CPE	3	13.79428965	12
14	Responder	CD14+ CD11c+ HLADR+ (CD80+) in TOTAL CD14 Monocytes	CPE	3	10.24705687	12
15	Non-responder	CD14+ CD11c+ HLADR+ (CD80+) in TOTAL CD14 Monocytes	CPE	2	4.953408534	6
15	Non-responder	CD14+ CD11c+ HLADR+ (CD80+) in TOTAL CD14 Monocytes	CPE	4	7.878547331	18
100	Healthy control	CD14+ CD11c+ HLADR+ (CD80+) in TOTAL CD14 Monocytes	CPE	1	8.184810086	0
101	Healthy control	CD14+ CD11c+ HLADR+ (CD80+) in TOTAL CD14 Monocytes	CPE	1	4.991066797	0
102	Healthy control	CD14+ CD11c+ HLADR+ (CD80+) in TOTAL CD14 Monocytes	CPE	1	14.55958549	0
103	Healthy control	CD14+ CD11c+ HLADR+ (CD80+) in TOTAL CD14 Monocytes	CPE	1	6.665696405	0
104	Healthy control	CD14+ CD11c+ HLADR+ (CD80+) in TOTAL CD14 Monocytes	CPE	1	6.314008572	0
1	Responder	CD14+ CD11c+ HLADR+ (CD80+) in TOTAL CD14 Monocytes	LPS	1	22.65528441	0
1	Responder	CD14+ CD11c+ HLADR+ (CD80+) in TOTAL CD14 Monocytes	LPS	2	18.57227841	6
1	Responder	CD14+ CD11c+ HLADR+ (CD80+) in TOTAL CD14 Monocytes	LPS	3	17.71672193	12
1	Responder	CD14+ CD11c+ HLADR+ (CD80+) in TOTAL CD14 Monocytes	LPS	4	16.72481586	18
1	Responder	CD14+ CD11c+ HLADR+ (CD80+) in TOTAL CD14 Monocytes	LPS	5	15.01480877	24
2	Responder	CD14+ CD11c+ HLADR+ (CD80+) in TOTAL CD14 Monocytes	LPS	1	11.51503086	0
2	Responder	CD14+ CD11c+ HLADR+ (CD80+) in TOTAL CD14 Monocytes	LPS	2	21.55369946	6
2	Responder	CD14+ CD11c+ HLADR+ (CD80+) in TOTAL CD14 Monocytes	LPS	3	7.385263939	12
2	Responder	CD14+ CD11c+ HLADR+ (CD80+) in TOTAL CD14 Monocytes	LPS	4	14.86370997	18
2	Responder	CD14+ CD11c+ HLADR+ (CD80+) in TOTAL CD14 Monocytes	LPS	5	15.65810477	24
3	Responder	CD14+ CD11c+ HLADR+ (CD80+) in TOTAL CD14 Monocytes	LPS	1	16.4321608	0
3	Responder	CD14+ CD11c+ HLADR+ (CD80+) in TOTAL CD14 Monocytes	LPS	4	22.11813431	18
3	Responder	CD14+ CD11c+ HLADR+ (CD80+) in TOTAL CD14 Monocytes	LPS	5	24.28542123	24
4	Responder	CD14+ CD11c+ HLADR+ (CD80+) in TOTAL CD14 Monocytes	LPS	1	20.25495751	0
4	Responder	CD14+ CD11c+ HLADR+ (CD80+) in TOTAL CD14 Monocytes	LPS	5	15.42076036	24
5	Responder	CD14+ CD11c+ HLADR+ (CD80+) in TOTAL CD14 Monocytes	LPS	1	41.45254326	0
5	Responder	CD14+ CD11c+ HLADR+ (CD80+) in TOTAL CD14 Monocytes	LPS	2	37.54538853	6
5	Responder	CD14+ CD11c+ HLADR+ (CD80+) in TOTAL CD14 Monocytes	LPS	4	47.10743802	18
5	Responder	CD14+ CD11c+ HLADR+ (CD80+) in TOTAL CD14 Monocytes	LPS	5	40.99051633	24
6	Responder	CD14+ CD11c+ HLADR+ (CD80+) in TOTAL CD14 Monocytes	LPS	1	31.75029869	0
6	Responder	CD14+ CD11c+ HLADR+ (CD80+) in TOTAL CD14 Monocytes	LPS	2	33.54281226	6
6	Responder	CD14+ CD11c+ HLADR+ (CD80+) in TOTAL CD14 Monocytes	LPS	3	41.46788991	12
6	Responder	CD14+ CD11c+ HLADR+ (CD80+) in TOTAL CD14 Monocytes	LPS	4	36.66666667	18
6	Responder	CD14+ CD11c+ HLADR+ (CD80+) in TOTAL CD14 Monocytes	LPS	5	65.74394464	24
7	Non-responder	CD14+ CD11c+ HLADR+ (CD80+) in TOTAL CD14 Monocytes	LPS	1	18.52226721	0
7	Non-responder	CD14+ CD11c+ HLADR+ (CD80+) in TOTAL CD14 Monocytes	LPS	2	24.85226527	6
7	Non-responder	CD14+ CD11c+ HLADR+ (CD80+) in TOTAL CD14 Monocytes	LPS	4	17.70198944	18
7	Non-responder	CD14+ CD11c+ HLADR+ (CD80+) in TOTAL CD14 Monocytes	LPS	5	20.10869565	24
8	Non-responder	CD14+ CD11c+ HLADR+ (CD80+) in TOTAL CD14 Monocytes	LPS	1	22.18350755	0
8	Non-responder	CD14+ CD11c+ HLADR+ (CD80+) in TOTAL CD14 Monocytes	LPS	2	18.02690583	6
8	Non-responder	CD14+ CD11c+ HLADR+ (CD80+) in TOTAL CD14 Monocytes	LPS	4	16.4640714	18
8	Non-responder	CD14+ CD11c+ HLADR+ (CD80+) in TOTAL CD14 Monocytes	LPS	5	16.58777526	24
9	Non-responder	CD14+ CD11c+ HLADR+ (CD80+) in TOTAL CD14 Monocytes	LPS	2	14.16158881	6
9	Non-responder	CD14+ CD11c+ HLADR+ (CD80+) in TOTAL CD14 Monocytes	LPS	3	12.12624585	12
9	Non-responder	CD14+ CD11c+ HLADR+ (CD80+) in TOTAL CD14 Monocytes	LPS	4	25.22292994	18
9	Non-responder	CD14+ CD11c+ HLADR+ (CD80+) in TOTAL CD14 Monocytes	LPS	5	16.35859519	24
10	Responder	CD14+ CD11c+ HLADR+ (CD80+) in TOTAL CD14 Monocytes	LPS	1	4.35011864	0
10	Responder	CD14+ CD11c+ HLADR+ (CD80+) in TOTAL CD14 Monocytes	LPS	3	4.721230005	12
10	Responder	CD14+ CD11c+ HLADR+ (CD80+) in TOTAL CD14 Monocytes	LPS	5	4.679802956	24
11	Responder	CD14+ CD11c+ HLADR+ (CD80+) in TOTAL CD14 Monocytes	LPS	1	5.237633366	0
11	Responder	CD14+ CD11c+ HLADR+ (CD80+) in TOTAL CD14 Monocytes	LPS	2	3.971052143	6
11	Responder	CD14+ CD11c+ HLADR+ (CD80+) in TOTAL CD14 Monocytes	LPS	4	3.472683035	18
11	Responder	CD14+ CD11c+ HLADR+ (CD80+) in TOTAL CD14 Monocytes	LPS	5	5.325704225	24
12	Responder	CD14+ CD11c+ HLADR+ (CD80+) in TOTAL CD14 Monocytes	LPS	1	4.323921883	0
12	Responder	CD14+ CD11c+ HLADR+ (CD80+) in TOTAL CD14 Monocytes	LPS	3	2.277432712	12
12	Responder	CD14+ CD11c+ HLADR+ (CD80+) in TOTAL CD14 Monocytes	LPS	5	4.345898004	24
13	Responder	CD14+ CD11c+ HLADR+ (CD80+) in TOTAL CD14 Monocytes	LPS	3	21.52354571	12
14	Responder	CD14+ CD11c+ HLADR+ (CD80+) in TOTAL CD14 Monocytes	LPS	3	7.690191223	12
15	Non-responder	CD14+ CD11c+ HLADR+ (CD80+) in TOTAL CD14 Monocytes	LPS	2	10.91685302	6
15	Non-responder	CD14+ CD11c+ HLADR+ (CD80+) in TOTAL CD14 Monocytes	LPS	4	14.12556054	18
100	Healthy control	CD14+ CD11c+ HLADR+ (CD80+) in TOTAL CD14 Monocytes	LPS	1	18.91700247	0
101	Healthy control	CD14+ CD11c+ HLADR+ (CD80+) in TOTAL CD14 Monocytes	LPS	1	21.04712042	0
102	Healthy control	CD14+ CD11c+ HLADR+ (CD80+) in TOTAL CD14 Monocytes	LPS	1	19.11227154	0
103	Healthy control	CD14+ CD11c+ HLADR+ (CD80+) in TOTAL CD14 Monocytes	LPS	1	3.379805661	0
104	Healthy control	CD14+ CD11c+ HLADR+ (CD80+) in TOTAL CD14 Monocytes	LPS	1	9.596422221	0
1	Responder	CD14+ CD11c+ HLADR+ (CD80+) in TOTAL CD14 Monocytes	NIL	1	9.470142202	0
1	Responder	CD14+ CD11c+ HLADR+ (CD80+) in TOTAL CD14 Monocytes	NIL	2	6.619189434	6
1	Responder	CD14+ CD11c+ HLADR+ (CD80+) in TOTAL CD14 Monocytes	NIL	3	6.333529652	12
1	Responder	CD14+ CD11c+ HLADR+ (CD80+) in TOTAL CD14 Monocytes	NIL	4	10.5492173	18
1	Responder	CD14+ CD11c+ HLADR+ (CD80+) in TOTAL CD14 Monocytes	NIL	5	8.850546177	24
2	Responder	CD14+ CD11c+ HLADR+ (CD80+) in TOTAL CD14 Monocytes	NIL	1	4.420740569	0
2	Responder	CD14+ CD11c+ HLADR+ (CD80+) in TOTAL CD14 Monocytes	NIL	2	17.57813823	6
2	Responder	CD14+ CD11c+ HLADR+ (CD80+) in TOTAL CD14 Monocytes	NIL	3	2.605786725	12
2	Responder	CD14+ CD11c+ HLADR+ (CD80+) in TOTAL CD14 Monocytes	NIL	4	7.841391232	18
2	Responder	CD14+ CD11c+ HLADR+ (CD80+) in TOTAL CD14 Monocytes	NIL	5	3.291909043	24
3	Responder	CD14+ CD11c+ HLADR+ (CD80+) in TOTAL CD14 Monocytes	NIL	1	4.556986729	0
3	Responder	CD14+ CD11c+ HLADR+ (CD80+) in TOTAL CD14 Monocytes	NIL	4	38.06404658	18
3	Responder	CD14+ CD11c+ HLADR+ (CD80+) in TOTAL CD14 Monocytes	NIL	5	6.948825529	24
4	Responder	CD14+ CD11c+ HLADR+ (CD80+) in TOTAL CD14 Monocytes	NIL	1	14.91344874	0
4	Responder	CD14+ CD11c+ HLADR+ (CD80+) in TOTAL CD14 Monocytes	NIL	5	4.109404473	24
5	Responder	CD14+ CD11c+ HLADR+ (CD80+) in TOTAL CD14 Monocytes	NIL	1	25.47951693	0
5	Responder	CD14+ CD11c+ HLADR+ (CD80+) in TOTAL CD14 Monocytes	NIL	2	1.528179326	6
5	Responder	CD14+ CD11c+ HLADR+ (CD80+) in TOTAL CD14 Monocytes	NIL	4	11.05121294	18
5	Responder	CD14+ CD11c+ HLADR+ (CD80+) in TOTAL CD14 Monocytes	NIL	5	5.438066465	24
6	Responder	CD14+ CD11c+ HLADR+ (CD80+) in TOTAL CD14 Monocytes	NIL	1	9.585062241	0
6	Responder	CD14+ CD11c+ HLADR+ (CD80+) in TOTAL CD14 Monocytes	NIL	2	13.75227687	6
6	Responder	CD14+ CD11c+ HLADR+ (CD80+) in TOTAL CD14 Monocytes	NIL	3	21.74863388	12
6	Responder	CD14+ CD11c+ HLADR+ (CD80+) in TOTAL CD14 Monocytes	NIL	4	5.552751136	18
6	Responder	CD14+ CD11c+ HLADR+ (CD80+) in TOTAL CD14 Monocytes	NIL	5	15.19274376	24
7	Non-responder	CD14+ CD11c+ HLADR+ (CD80+) in TOTAL CD14 Monocytes	NIL	1	7.486254053	0
7	Non-responder	CD14+ CD11c+ HLADR+ (CD80+) in TOTAL CD14 Monocytes	NIL	2	5.891927083	6
7	Non-responder	CD14+ CD11c+ HLADR+ (CD80+) in TOTAL CD14 Monocytes	NIL	4	8.955223881	18
7	Non-responder	CD14+ CD11c+ HLADR+ (CD80+) in TOTAL CD14 Monocytes	NIL	5	5.308376803	24
8	Non-responder	CD14+ CD11c+ HLADR+ (CD80+) in TOTAL CD14 Monocytes	NIL	1	20.62032419	0
8	Non-responder	CD14+ CD11c+ HLADR+ (CD80+) in TOTAL CD14 Monocytes	NIL	2	14.43829114	6
8	Non-responder	CD14+ CD11c+ HLADR+ (CD80+) in TOTAL CD14 Monocytes	NIL	4	9.613375131	18
8	Non-responder	CD14+ CD11c+ HLADR+ (CD80+) in TOTAL CD14 Monocytes	NIL	5	16.58925017	24
9	Non-responder	CD14+ CD11c+ HLADR+ (CD80+) in TOTAL CD14 Monocytes	NIL	2	8.895547061	6
9	Non-responder	CD14+ CD11c+ HLADR+ (CD80+) in TOTAL CD14 Monocytes	NIL	3	7.08035004	12
9	Non-responder	CD14+ CD11c+ HLADR+ (CD80+) in TOTAL CD14 Monocytes	NIL	4	16.04640981	18
9	Non-responder	CD14+ CD11c+ HLADR+ (CD80+) in TOTAL CD14 Monocytes	NIL	5	17.33333333	24
10	Responder	CD14+ CD11c+ HLADR+ (CD80+) in TOTAL CD14 Monocytes	NIL	1	6.177976953	0
10	Responder	CD14+ CD11c+ HLADR+ (CD80+) in TOTAL CD14 Monocytes	NIL	3	3.491346877	12
10	Responder	CD14+ CD11c+ HLADR+ (CD80+) in TOTAL CD14 Monocytes	NIL	5	5.292769327	24
11	Responder	CD14+ CD11c+ HLADR+ (CD80+) in TOTAL CD14 Monocytes	NIL	1	4.845478825	0
11	Responder	CD14+ CD11c+ HLADR+ (CD80+) in TOTAL CD14 Monocytes	NIL	2	5.092973507	6
11	Responder	CD14+ CD11c+ HLADR+ (CD80+) in TOTAL CD14 Monocytes	NIL	4	3.94329171	18
11	Responder	CD14+ CD11c+ HLADR+ (CD80+) in TOTAL CD14 Monocytes	NIL	5	6.70601738	24
12	Responder	CD14+ CD11c+ HLADR+ (CD80+) in TOTAL CD14 Monocytes	NIL	1	3.794295592	0
12	Responder	CD14+ CD11c+ HLADR+ (CD80+) in TOTAL CD14 Monocytes	NIL	3	2.579324463	12
12	Responder	CD14+ CD11c+ HLADR+ (CD80+) in TOTAL CD14 Monocytes	NIL	5	6.609808102	24
13	Responder	CD14+ CD11c+ HLADR+ (CD80+) in TOTAL CD14 Monocytes	NIL	3	14.26011647	12
14	Responder	CD14+ CD11c+ HLADR+ (CD80+) in TOTAL CD14 Monocytes	NIL	3	10.79295154	12
15	Non-responder	CD14+ CD11c+ HLADR+ (CD80+) in TOTAL CD14 Monocytes	NIL	2	6.756050845	6
15	Non-responder	CD14+ CD11c+ HLADR+ (CD80+) in TOTAL CD14 Monocytes	NIL	4	4.253673627	18
100	Healthy control	CD14+ CD11c+ HLADR+ (CD80+) in TOTAL CD14 Monocytes	NIL	1	7.668776557	0
101	Healthy control	CD14+ CD11c+ HLADR+ (CD80+) in TOTAL CD14 Monocytes	NIL	1	16.81034483	0
102	Healthy control	CD14+ CD11c+ HLADR+ (CD80+) in TOTAL CD14 Monocytes	NIL	1	10.5609493	0
103	Healthy control	CD14+ CD11c+ HLADR+ (CD80+) in TOTAL CD14 Monocytes	NIL	1	6.278486782	0
104	Healthy control	CD14+ CD11c+ HLADR+ (CD80+) in TOTAL CD14 Monocytes	NIL	1	10.49226121	0
1	Responder	CD14+ CD11c+ HLADR+ (CD83+) in PBMC	CPE	1	1.497799511	0
1	Responder	CD14+ CD11c+ HLADR+ (CD83+) in PBMC	CPE	2	1.247629797	6
1	Responder	CD14+ CD11c+ HLADR+ (CD83+) in PBMC	CPE	3	1.029672897	12
1	Responder	CD14+ CD11c+ HLADR+ (CD83+) in PBMC	CPE	4	2.64826087	18
1	Responder	CD14+ CD11c+ HLADR+ (CD83+) in PBMC	CPE	5	4.878436711	24
2	Responder	CD14+ CD11c+ HLADR+ (CD83+) in PBMC	CPE	1	3.82961811	0
2	Responder	CD14+ CD11c+ HLADR+ (CD83+) in PBMC	CPE	2	2.557277202	6
2	Responder	CD14+ CD11c+ HLADR+ (CD83+) in PBMC	CPE	3	2.352666092	12
2	Responder	CD14+ CD11c+ HLADR+ (CD83+) in PBMC	CPE	4	2.264965805	18
2	Responder	CD14+ CD11c+ HLADR+ (CD83+) in PBMC	CPE	5	0.267023256	24
3	Responder	CD14+ CD11c+ HLADR+ (CD83+) in PBMC	CPE	4	8.300643949	18
3	Responder	CD14+ CD11c+ HLADR+ (CD83+) in PBMC	CPE	5	2.205394191	24
4	Responder	CD14+ CD11c+ HLADR+ (CD83+) in PBMC	CPE	1	6.66598455	0
4	Responder	CD14+ CD11c+ HLADR+ (CD83+) in PBMC	CPE	5	3.926809446	24
5	Responder	CD14+ CD11c+ HLADR+ (CD83+) in PBMC	CPE	1	10.99471907	0
5	Responder	CD14+ CD11c+ HLADR+ (CD83+) in PBMC	CPE	2	16.75978282	6
5	Responder	CD14+ CD11c+ HLADR+ (CD83+) in PBMC	CPE	4	11.12129545	18
5	Responder	CD14+ CD11c+ HLADR+ (CD83+) in PBMC	CPE	5	11.87930277	24
6	Responder	CD14+ CD11c+ HLADR+ (CD83+) in PBMC	CPE	1	5.032834584	0
6	Responder	CD14+ CD11c+ HLADR+ (CD83+) in PBMC	CPE	2	3.661784288	6
6	Responder	CD14+ CD11c+ HLADR+ (CD83+) in PBMC	CPE	3	7.566316539	12
6	Responder	CD14+ CD11c+ HLADR+ (CD83+) in PBMC	CPE	4	2.756000774	18
6	Responder	CD14+ CD11c+ HLADR+ (CD83+) in PBMC	CPE	5	11.98396794	24
7	Non-responder	CD14+ CD11c+ HLADR+ (CD83+) in PBMC	CPE	1	0.12862069	0
7	Non-responder	CD14+ CD11c+ HLADR+ (CD83+) in PBMC	CPE	2	0.455853027	6
7	Non-responder	CD14+ CD11c+ HLADR+ (CD83+) in PBMC	CPE	4	0.106164816	18
7	Non-responder	CD14+ CD11c+ HLADR+ (CD83+) in PBMC	CPE	5	0.111589404	24
8	Non-responder	CD14+ CD11c+ HLADR+ (CD83+) in PBMC	CPE	1	1.126253218	0
8	Non-responder	CD14+ CD11c+ HLADR+ (CD83+) in PBMC	CPE	2	0.199502488	6
8	Non-responder	CD14+ CD11c+ HLADR+ (CD83+) in PBMC	CPE	4	0.232418301	18
8	Non-responder	CD14+ CD11c+ HLADR+ (CD83+) in PBMC	CPE	5	0.182180294	24
9	Non-responder	CD14+ CD11c+ HLADR+ (CD83+) in PBMC	CPE	2	0.996468017	6
9	Non-responder	CD14+ CD11c+ HLADR+ (CD83+) in PBMC	CPE	3	0.033911333	12
9	Non-responder	CD14+ CD11c+ HLADR+ (CD83+) in PBMC	CPE	4	0.236080586	18
9	Non-responder	CD14+ CD11c+ HLADR+ (CD83+) in PBMC	CPE	5	0.104278922	24
10	Responder	CD14+ CD11c+ HLADR+ (CD83+) in PBMC	CPE	1	0.473999938	0
10	Responder	CD14+ CD11c+ HLADR+ (CD83+) in PBMC	CPE	3	2.730914961	12
10	Responder	CD14+ CD11c+ HLADR+ (CD83+) in PBMC	CPE	5	4.316610727	24
11	Responder	CD14+ CD11c+ HLADR+ (CD83+) in PBMC	CPE	1	1.111454389	0
11	Responder	CD14+ CD11c+ HLADR+ (CD83+) in PBMC	CPE	2	0.357083907	6
11	Responder	CD14+ CD11c+ HLADR+ (CD83+) in PBMC	CPE	4	1.408051235	18
11	Responder	CD14+ CD11c+ HLADR+ (CD83+) in PBMC	CPE	5	0.146534654	24
12	Responder	CD14+ CD11c+ HLADR+ (CD83+) in PBMC	CPE	1	0.589928058	0
12	Responder	CD14+ CD11c+ HLADR+ (CD83+) in PBMC	CPE	3	4.605812982	12
12	Responder	CD14+ CD11c+ HLADR+ (CD83+) in PBMC	CPE	5	0.359	24
13	Responder	CD14+ CD11c+ HLADR+ (CD83+) in PBMC	CPE	3	0.018361582	12
14	Responder	CD14+ CD11c+ HLADR+ (CD83+) in PBMC	CPE	3	0.014924242	12
15	Non-responder	CD14+ CD11c+ HLADR+ (CD83+) in PBMC	CPE	2	0.004277108	6
15	Non-responder	CD14+ CD11c+ HLADR+ (CD83+) in PBMC	CPE	4	0.004234234	18
100	Healthy control	CD14+ CD11c+ HLADR+ (CD83+) in PBMC	CPE	1	2.229046563	0
101	Healthy control	CD14+ CD11c+ HLADR+ (CD83+) in PBMC	CPE	1	7.467876866	0
102	Healthy control	CD14+ CD11c+ HLADR+ (CD83+) in PBMC	CPE	1	0.599568821	0
103	Healthy control	CD14+ CD11c+ HLADR+ (CD83+) in PBMC	CPE	1	0.377416073	0
104	Healthy control	CD14+ CD11c+ HLADR+ (CD83+) in PBMC	CPE	1	0.084160757	0
1	Responder	CD14+ CD11c+ HLADR+ (CD83+) in PBMC	LPS	1	6.918814069	0
1	Responder	CD14+ CD11c+ HLADR+ (CD83+) in PBMC	LPS	2	4.04205379	6
1	Responder	CD14+ CD11c+ HLADR+ (CD83+) in PBMC	LPS	3	2.584328358	12
1	Responder	CD14+ CD11c+ HLADR+ (CD83+) in PBMC	LPS	4	8.182179739	18
1	Responder	CD14+ CD11c+ HLADR+ (CD83+) in PBMC	LPS	5	4.938687675	24
2	Responder	CD14+ CD11c+ HLADR+ (CD83+) in PBMC	LPS	1	6.081053032	0
2	Responder	CD14+ CD11c+ HLADR+ (CD83+) in PBMC	LPS	2	4.1939572	6
2	Responder	CD14+ CD11c+ HLADR+ (CD83+) in PBMC	LPS	3	8.112735849	12
2	Responder	CD14+ CD11c+ HLADR+ (CD83+) in PBMC	LPS	4	9.471585568	18
2	Responder	CD14+ CD11c+ HLADR+ (CD83+) in PBMC	LPS	5	1.232129125	24
3	Responder	CD14+ CD11c+ HLADR+ (CD83+) in PBMC	LPS	1	1.847521576	0
3	Responder	CD14+ CD11c+ HLADR+ (CD83+) in PBMC	LPS	4	4.662466595	18
3	Responder	CD14+ CD11c+ HLADR+ (CD83+) in PBMC	LPS	5	9.677534918	24
4	Responder	CD14+ CD11c+ HLADR+ (CD83+) in PBMC	LPS	1	3.813529618	0
4	Responder	CD14+ CD11c+ HLADR+ (CD83+) in PBMC	LPS	5	1.724227798	24
5	Responder	CD14+ CD11c+ HLADR+ (CD83+) in PBMC	LPS	1	8.463222981	0
5	Responder	CD14+ CD11c+ HLADR+ (CD83+) in PBMC	LPS	2	5.055114793	6
5	Responder	CD14+ CD11c+ HLADR+ (CD83+) in PBMC	LPS	4	4.389788294	18
5	Responder	CD14+ CD11c+ HLADR+ (CD83+) in PBMC	LPS	5	2.739107794	24
6	Responder	CD14+ CD11c+ HLADR+ (CD83+) in PBMC	LPS	1	2.659326787	0
6	Responder	CD14+ CD11c+ HLADR+ (CD83+) in PBMC	LPS	2	2.725787881	6
6	Responder	CD14+ CD11c+ HLADR+ (CD83+) in PBMC	LPS	3	4.700561447	12
6	Responder	CD14+ CD11c+ HLADR+ (CD83+) in PBMC	LPS	4	2.11005281	18
6	Responder	CD14+ CD11c+ HLADR+ (CD83+) in PBMC	LPS	5	9.423372861	24
7	Non-responder	CD14+ CD11c+ HLADR+ (CD83+) in PBMC	LPS	1	0.305247376	0
7	Non-responder	CD14+ CD11c+ HLADR+ (CD83+) in PBMC	LPS	2	0.65361819	6
7	Non-responder	CD14+ CD11c+ HLADR+ (CD83+) in PBMC	LPS	4	0.444532181	18
7	Non-responder	CD14+ CD11c+ HLADR+ (CD83+) in PBMC	LPS	5	0.26487395	24
8	Non-responder	CD14+ CD11c+ HLADR+ (CD83+) in PBMC	LPS	1	0.703103061	0
8	Non-responder	CD14+ CD11c+ HLADR+ (CD83+) in PBMC	LPS	2	0.307982262	6
8	Non-responder	CD14+ CD11c+ HLADR+ (CD83+) in PBMC	LPS	4	1.056399584	18
8	Non-responder	CD14+ CD11c+ HLADR+ (CD83+) in PBMC	LPS	5	0.692716535	24
9	Non-responder	CD14+ CD11c+ HLADR+ (CD83+) in PBMC	LPS	2	1.788895948	6
9	Non-responder	CD14+ CD11c+ HLADR+ (CD83+) in PBMC	LPS	3	0.064779874	12
9	Non-responder	CD14+ CD11c+ HLADR+ (CD83+) in PBMC	LPS	4	0.12832244	18
9	Non-responder	CD14+ CD11c+ HLADR+ (CD83+) in PBMC	LPS	5	0.135654008	24
10	Responder	CD14+ CD11c+ HLADR+ (CD83+) in PBMC	LPS	1	1.327381994	0
10	Responder	CD14+ CD11c+ HLADR+ (CD83+) in PBMC	LPS	3	2.325739237	12
10	Responder	CD14+ CD11c+ HLADR+ (CD83+) in PBMC	LPS	5	1.571818458	24
11	Responder	CD14+ CD11c+ HLADR+ (CD83+) in PBMC	LPS	1	0.334815027	0
11	Responder	CD14+ CD11c+ HLADR+ (CD83+) in PBMC	LPS	2	0.279576108	6
11	Responder	CD14+ CD11c+ HLADR+ (CD83+) in PBMC	LPS	4	0.973016242	18
11	Responder	CD14+ CD11c+ HLADR+ (CD83+) in PBMC	LPS	5	1.435229234	24
12	Responder	CD14+ CD11c+ HLADR+ (CD83+) in PBMC	LPS	1	0.92309322	0
12	Responder	CD14+ CD11c+ HLADR+ (CD83+) in PBMC	LPS	3	0.589636343	12
12	Responder	CD14+ CD11c+ HLADR+ (CD83+) in PBMC	LPS	5	0.219504644	24
13	Responder	CD14+ CD11c+ HLADR+ (CD83+) in PBMC	LPS	3	0.037096774	12
14	Responder	CD14+ CD11c+ HLADR+ (CD83+) in PBMC	LPS	3	0.032264151	12
15	Non-responder	CD14+ CD11c+ HLADR+ (CD83+) in PBMC	LPS	2	0.009225352	6
15	Non-responder	CD14+ CD11c+ HLADR+ (CD83+) in PBMC	LPS	4	0.003958091	18
100	Healthy control	CD14+ CD11c+ HLADR+ (CD83+) in PBMC	LPS	1	8.929714172	0
101	Healthy control	CD14+ CD11c+ HLADR+ (CD83+) in PBMC	LPS	1	4.003291278	0
102	Healthy control	CD14+ CD11c+ HLADR+ (CD83+) in PBMC	LPS	1	0.778225132	0
103	Healthy control	CD14+ CD11c+ HLADR+ (CD83+) in PBMC	LPS	1	0.991540404	0
104	Healthy control	CD14+ CD11c+ HLADR+ (CD83+) in PBMC	LPS	1	0.092821782	0
1	Responder	CD14+ CD11c+ HLADR+ (CD83+) in PBMC	NIL	1	3.728014662	0
1	Responder	CD14+ CD11c+ HLADR+ (CD83+) in PBMC	NIL	2	1.876213069	6
1	Responder	CD14+ CD11c+ HLADR+ (CD83+) in PBMC	NIL	3	1.461404182	12
1	Responder	CD14+ CD11c+ HLADR+ (CD83+) in PBMC	NIL	4	2.644812362	18
1	Responder	CD14+ CD11c+ HLADR+ (CD83+) in PBMC	NIL	5	2.766510575	24
2	Responder	CD14+ CD11c+ HLADR+ (CD83+) in PBMC	NIL	1	2.602726499	0
2	Responder	CD14+ CD11c+ HLADR+ (CD83+) in PBMC	NIL	2	6.571861567	6
2	Responder	CD14+ CD11c+ HLADR+ (CD83+) in PBMC	NIL	3	3.249794926	12
2	Responder	CD14+ CD11c+ HLADR+ (CD83+) in PBMC	NIL	4	4.043997383	18
2	Responder	CD14+ CD11c+ HLADR+ (CD83+) in PBMC	NIL	5	0.497053007	24
3	Responder	CD14+ CD11c+ HLADR+ (CD83+) in PBMC	NIL	1	1.480490253	0
3	Responder	CD14+ CD11c+ HLADR+ (CD83+) in PBMC	NIL	4	4.562910245	18
3	Responder	CD14+ CD11c+ HLADR+ (CD83+) in PBMC	NIL	5	2.756826761	24
4	Responder	CD14+ CD11c+ HLADR+ (CD83+) in PBMC	NIL	1	3.491791004	0
4	Responder	CD14+ CD11c+ HLADR+ (CD83+) in PBMC	NIL	5	2.770085239	24
5	Responder	CD14+ CD11c+ HLADR+ (CD83+) in PBMC	NIL	1	7.659333549	0
5	Responder	CD14+ CD11c+ HLADR+ (CD83+) in PBMC	NIL	2	17.625441	6
5	Responder	CD14+ CD11c+ HLADR+ (CD83+) in PBMC	NIL	4	8.290989972	18
5	Responder	CD14+ CD11c+ HLADR+ (CD83+) in PBMC	NIL	5	11.51568845	24
6	Responder	CD14+ CD11c+ HLADR+ (CD83+) in PBMC	NIL	1	4.67906628	0
6	Responder	CD14+ CD11c+ HLADR+ (CD83+) in PBMC	NIL	2	3.230084149	6
6	Responder	CD14+ CD11c+ HLADR+ (CD83+) in PBMC	NIL	3	5.166770134	12
6	Responder	CD14+ CD11c+ HLADR+ (CD83+) in PBMC	NIL	4	2.528373711	18
6	Responder	CD14+ CD11c+ HLADR+ (CD83+) in PBMC	NIL	5	10.36783157	24
7	Non-responder	CD14+ CD11c+ HLADR+ (CD83+) in PBMC	NIL	1	0.36280654	0
7	Non-responder	CD14+ CD11c+ HLADR+ (CD83+) in PBMC	NIL	2	0.75848856	6
7	Non-responder	CD14+ CD11c+ HLADR+ (CD83+) in PBMC	NIL	4	0.296917654	18
7	Non-responder	CD14+ CD11c+ HLADR+ (CD83+) in PBMC	NIL	5	0.23484456	24
8	Non-responder	CD14+ CD11c+ HLADR+ (CD83+) in PBMC	NIL	1	2.121592617	0
8	Non-responder	CD14+ CD11c+ HLADR+ (CD83+) in PBMC	NIL	2	0.186472845	6
8	Non-responder	CD14+ CD11c+ HLADR+ (CD83+) in PBMC	NIL	4	0.454672897	18
8	Non-responder	CD14+ CD11c+ HLADR+ (CD83+) in PBMC	NIL	5	0.684650113	24
9	Non-responder	CD14+ CD11c+ HLADR+ (CD83+) in PBMC	NIL	2	1.302496422	6
9	Non-responder	CD14+ CD11c+ HLADR+ (CD83+) in PBMC	NIL	3	0.236619718	12
9	Non-responder	CD14+ CD11c+ HLADR+ (CD83+) in PBMC	NIL	4	0.363697706	18
9	Non-responder	CD14+ CD11c+ HLADR+ (CD83+) in PBMC	NIL	5	0.217808219	24
10	Responder	CD14+ CD11c+ HLADR+ (CD83+) in PBMC	NIL	1	0.411935916	0
10	Responder	CD14+ CD11c+ HLADR+ (CD83+) in PBMC	NIL	3	2.528298931	12
10	Responder	CD14+ CD11c+ HLADR+ (CD83+) in PBMC	NIL	5	4.927322844	24
11	Responder	CD14+ CD11c+ HLADR+ (CD83+) in PBMC	NIL	1	1.814943842	0
11	Responder	CD14+ CD11c+ HLADR+ (CD83+) in PBMC	NIL	2	0.451153846	6
11	Responder	CD14+ CD11c+ HLADR+ (CD83+) in PBMC	NIL	4	1.480340376	18
11	Responder	CD14+ CD11c+ HLADR+ (CD83+) in PBMC	NIL	5	1.247209294	24
12	Responder	CD14+ CD11c+ HLADR+ (CD83+) in PBMC	NIL	1	0.648571429	0
12	Responder	CD14+ CD11c+ HLADR+ (CD83+) in PBMC	NIL	3	5.602984253	12
12	Responder	CD14+ CD11c+ HLADR+ (CD83+) in PBMC	NIL	5	0.295888002	24
13	Responder	CD14+ CD11c+ HLADR+ (CD83+) in PBMC	NIL	3	0.050242326	12
14	Responder	CD14+ CD11c+ HLADR+ (CD83+) in PBMC	NIL	3	0.020967742	12
15	Non-responder	CD14+ CD11c+ HLADR+ (CD83+) in PBMC	NIL	2	0.003191489	6
15	Non-responder	CD14+ CD11c+ HLADR+ (CD83+) in PBMC	NIL	4	0.003093923	18
100	Healthy control	CD14+ CD11c+ HLADR+ (CD83+) in PBMC	NIL	1	8.321868412	0
101	Healthy control	CD14+ CD11c+ HLADR+ (CD83+) in PBMC	NIL	1	0.887530201	0
102	Healthy control	CD14+ CD11c+ HLADR+ (CD83+) in PBMC	NIL	1	0.450222222	0
103	Healthy control	CD14+ CD11c+ HLADR+ (CD83+) in PBMC	NIL	1	0.382352941	0
104	Healthy control	CD14+ CD11c+ HLADR+ (CD83+) in PBMC	NIL	1	0.114230272	0
1	Responder	CD14+ CD11c+ HLADR+ (CD83+) in TOTAL CD14 Monocytes	CPE	1	22.860768	0
1	Responder	CD14+ CD11c+ HLADR+ (CD83+) in TOTAL CD14 Monocytes	CPE	2	14.8855373	6
1	Responder	CD14+ CD11c+ HLADR+ (CD83+) in TOTAL CD14 Monocytes	CPE	3	17.11821943	12
1	Responder	CD14+ CD11c+ HLADR+ (CD83+) in TOTAL CD14 Monocytes	CPE	4	20.19562334	18
1	Responder	CD14+ CD11c+ HLADR+ (CD83+) in TOTAL CD14 Monocytes	CPE	5	25.13052094	24
2	Responder	CD14+ CD11c+ HLADR+ (CD83+) in TOTAL CD14 Monocytes	CPE	1	33.45106563	0
2	Responder	CD14+ CD11c+ HLADR+ (CD83+) in TOTAL CD14 Monocytes	CPE	2	33.07014588	6
2	Responder	CD14+ CD11c+ HLADR+ (CD83+) in TOTAL CD14 Monocytes	CPE	3	13.76845019	12
2	Responder	CD14+ CD11c+ HLADR+ (CD83+) in TOTAL CD14 Monocytes	CPE	4	17.78079562	18
2	Responder	CD14+ CD11c+ HLADR+ (CD83+) in TOTAL CD14 Monocytes	CPE	5	5.832334356	24
3	Responder	CD14+ CD11c+ HLADR+ (CD83+) in TOTAL CD14 Monocytes	CPE	4	38.31892997	18
3	Responder	CD14+ CD11c+ HLADR+ (CD83+) in TOTAL CD14 Monocytes	CPE	5	13.58640082	24
4	Responder	CD14+ CD11c+ HLADR+ (CD83+) in TOTAL CD14 Monocytes	CPE	1	58.26067516	0
4	Responder	CD14+ CD11c+ HLADR+ (CD83+) in TOTAL CD14 Monocytes	CPE	5	52.61099609	24
5	Responder	CD14+ CD11c+ HLADR+ (CD83+) in TOTAL CD14 Monocytes	CPE	1	69.33575978	0
5	Responder	CD14+ CD11c+ HLADR+ (CD83+) in TOTAL CD14 Monocytes	CPE	2	52.37108332	6
5	Responder	CD14+ CD11c+ HLADR+ (CD83+) in TOTAL CD14 Monocytes	CPE	4	51.5524567	18
5	Responder	CD14+ CD11c+ HLADR+ (CD83+) in TOTAL CD14 Monocytes	CPE	5	50.81453634	24
6	Responder	CD14+ CD11c+ HLADR+ (CD83+) in TOTAL CD14 Monocytes	CPE	1	40.88846604	0
6	Responder	CD14+ CD11c+ HLADR+ (CD83+) in TOTAL CD14 Monocytes	CPE	2	61.70146463	6
6	Responder	CD14+ CD11c+ HLADR+ (CD83+) in TOTAL CD14 Monocytes	CPE	3	73.13400731	12
6	Responder	CD14+ CD11c+ HLADR+ (CD83+) in TOTAL CD14 Monocytes	CPE	4	62.24043716	18
6	Responder	CD14+ CD11c+ HLADR+ (CD83+) in TOTAL CD14 Monocytes	CPE	5	66.15044248	24
7	Non-responder	CD14+ CD11c+ HLADR+ (CD83+) in TOTAL CD14 Monocytes	CPE	1	29.57969865	0
7	Non-responder	CD14+ CD11c+ HLADR+ (CD83+) in TOTAL CD14 Monocytes	CPE	2	35.20690418	6
7	Non-responder	CD14+ CD11c+ HLADR+ (CD83+) in TOTAL CD14 Monocytes	CPE	4	19.40078586	18
7	Non-responder	CD14+ CD11c+ HLADR+ (CD83+) in TOTAL CD14 Monocytes	CPE	5	46.3166575	24
8	Non-responder	CD14+ CD11c+ HLADR+ (CD83+) in TOTAL CD14 Monocytes	CPE	1	42.90341578	0
8	Non-responder	CD14+ CD11c+ HLADR+ (CD83+) in TOTAL CD14 Monocytes	CPE	2	19.23722715	6
8	Non-responder	CD14+ CD11c+ HLADR+ (CD83+) in TOTAL CD14 Monocytes	CPE	4	31.78973717	18
8	Non-responder	CD14+ CD11c+ HLADR+ (CD83+) in TOTAL CD14 Monocytes	CPE	5	49.79942693	24
9	Non-responder	CD14+ CD11c+ HLADR+ (CD83+) in TOTAL CD14 Monocytes	CPE	2	31.11762789	6
9	Non-responder	CD14+ CD11c+ HLADR+ (CD83+) in TOTAL CD14 Monocytes	CPE	3	30.6122449	12
9	Non-responder	CD14+ CD11c+ HLADR+ (CD83+) in TOTAL CD14 Monocytes	CPE	4	52.16511534	18
9	Non-responder	CD14+ CD11c+ HLADR+ (CD83+) in TOTAL CD14 Monocytes	CPE	5	33.90005152	24
10	Responder	CD14+ CD11c+ HLADR+ (CD83+) in TOTAL CD14 Monocytes	CPE	1	28.48470698	0
10	Responder	CD14+ CD11c+ HLADR+ (CD83+) in TOTAL CD14 Monocytes	CPE	3	31.83812774	12
10	Responder	CD14+ CD11c+ HLADR+ (CD83+) in TOTAL CD14 Monocytes	CPE	5	46.30424416	24
11	Responder	CD14+ CD11c+ HLADR+ (CD83+) in TOTAL CD14 Monocytes	CPE	1	37.80943282	0
11	Responder	CD14+ CD11c+ HLADR+ (CD83+) in TOTAL CD14 Monocytes	CPE	2	17.7310293	6
11	Responder	CD14+ CD11c+ HLADR+ (CD83+) in TOTAL CD14 Monocytes	CPE	4	26.86801676	18
11	Responder	CD14+ CD11c+ HLADR+ (CD83+) in TOTAL CD14 Monocytes	CPE	5	18.06591618	24
12	Responder	CD14+ CD11c+ HLADR+ (CD83+) in TOTAL CD14 Monocytes	CPE	1	14.92084673	0
12	Responder	CD14+ CD11c+ HLADR+ (CD83+) in TOTAL CD14 Monocytes	CPE	3	50.50916497	12
12	Responder	CD14+ CD11c+ HLADR+ (CD83+) in TOTAL CD14 Monocytes	CPE	5	28.103	24
13	Responder	CD14+ CD11c+ HLADR+ (CD83+) in TOTAL CD14 Monocytes	CPE	3	2.235982112	12
14	Responder	CD14+ CD11c+ HLADR+ (CD83+) in TOTAL CD14 Monocytes	CPE	3	1.63322832	12
15	Non-responder	CD14+ CD11c+ HLADR+ (CD83+) in TOTAL CD14 Monocytes	CPE	2	1.160699689	6
15	Non-responder	CD14+ CD11c+ HLADR+ (CD83+) in TOTAL CD14 Monocytes	CPE	4	0.932724747	18
100	Healthy control	CD14+ CD11c+ HLADR+ (CD83+) in TOTAL CD14 Monocytes	CPE	1	15.98327424	0
101	Healthy control	CD14+ CD11c+ HLADR+ (CD83+) in TOTAL CD14 Monocytes	CPE	1	39.35796208	0
102	Healthy control	CD14+ CD11c+ HLADR+ (CD83+) in TOTAL CD14 Monocytes	CPE	1	24.35233161	0
103	Healthy control	CD14+ CD11c+ HLADR+ (CD83+) in TOTAL CD14 Monocytes	CPE	1	26.99752583	0
104	Healthy control	CD14+ CD11c+ HLADR+ (CD83+) in TOTAL CD14 Monocytes	CPE	1	1.6061358	0
1	Responder	CD14+ CD11c+ HLADR+ (CD83+) in TOTAL CD14 Monocytes	LPS	1	75.2522204	0
1	Responder	CD14+ CD11c+ HLADR+ (CD83+) in TOTAL CD14 Monocytes	LPS	2	65.56414832	6
1	Responder	CD14+ CD11c+ HLADR+ (CD83+) in TOTAL CD14 Monocytes	LPS	3	70.30520403	12
1	Responder	CD14+ CD11c+ HLADR+ (CD83+) in TOTAL CD14 Monocytes	LPS	4	55.06820993	18
1	Responder	CD14+ CD11c+ HLADR+ (CD83+) in TOTAL CD14 Monocytes	LPS	5	68.56247586	24
2	Responder	CD14+ CD11c+ HLADR+ (CD83+) in TOTAL CD14 Monocytes	LPS	1	75.82321322	0
2	Responder	CD14+ CD11c+ HLADR+ (CD83+) in TOTAL CD14 Monocytes	LPS	2	81.45465297	6
2	Responder	CD14+ CD11c+ HLADR+ (CD83+) in TOTAL CD14 Monocytes	LPS	3	45.60012726	12
2	Responder	CD14+ CD11c+ HLADR+ (CD83+) in TOTAL CD14 Monocytes	LPS	4	65.70933789	18
2	Responder	CD14+ CD11c+ HLADR+ (CD83+) in TOTAL CD14 Monocytes	LPS	5	62.54534901	24
3	Responder	CD14+ CD11c+ HLADR+ (CD83+) in TOTAL CD14 Monocytes	LPS	1	82.18592965	0
3	Responder	CD14+ CD11c+ HLADR+ (CD83+) in TOTAL CD14 Monocytes	LPS	4	71.22571739	18
3	Responder	CD14+ CD11c+ HLADR+ (CD83+) in TOTAL CD14 Monocytes	LPS	5	73.88881291	24
4	Responder	CD14+ CD11c+ HLADR+ (CD83+) in TOTAL CD14 Monocytes	LPS	1	77.05382436	0
4	Responder	CD14+ CD11c+ HLADR+ (CD83+) in TOTAL CD14 Monocytes	LPS	5	70.65356685	24
5	Responder	CD14+ CD11c+ HLADR+ (CD83+) in TOTAL CD14 Monocytes	LPS	1	86.1300472	0
5	Responder	CD14+ CD11c+ HLADR+ (CD83+) in TOTAL CD14 Monocytes	LPS	2	78.43137255	6
5	Responder	CD14+ CD11c+ HLADR+ (CD83+) in TOTAL CD14 Monocytes	LPS	4	84.15977961	18
5	Responder	CD14+ CD11c+ HLADR+ (CD83+) in TOTAL CD14 Monocytes	LPS	5	83.14014752	24
6	Responder	CD14+ CD11c+ HLADR+ (CD83+) in TOTAL CD14 Monocytes	LPS	1	76.76224612	0
6	Responder	CD14+ CD11c+ HLADR+ (CD83+) in TOTAL CD14 Monocytes	LPS	2	79.96857816	6
6	Responder	CD14+ CD11c+ HLADR+ (CD83+) in TOTAL CD14 Monocytes	LPS	3	92.17125382	12
6	Responder	CD14+ CD11c+ HLADR+ (CD83+) in TOTAL CD14 Monocytes	LPS	4	74.58333333	18
6	Responder	CD14+ CD11c+ HLADR+ (CD83+) in TOTAL CD14 Monocytes	LPS	5	90.05190311	24
7	Non-responder	CD14+ CD11c+ HLADR+ (CD83+) in TOTAL CD14 Monocytes	LPS	1	68.69095817	0
7	Non-responder	CD14+ CD11c+ HLADR+ (CD83+) in TOTAL CD14 Monocytes	LPS	2	71.86474064	6
7	Non-responder	CD14+ CD11c+ HLADR+ (CD83+) in TOTAL CD14 Monocytes	LPS	4	49.37068616	18
7	Non-responder	CD14+ CD11c+ HLADR+ (CD83+) in TOTAL CD14 Monocytes	LPS	5	85.65217391	24
8	Non-responder	CD14+ CD11c+ HLADR+ (CD83+) in TOTAL CD14 Monocytes	LPS	1	58.15911731	0
8	Non-responder	CD14+ CD11c+ HLADR+ (CD83+) in TOTAL CD14 Monocytes	LPS	2	41.52466368	6
8	Non-responder	CD14+ CD11c+ HLADR+ (CD83+) in TOTAL CD14 Monocytes	LPS	4	78.10432374	18
8	Non-responder	CD14+ CD11c+ HLADR+ (CD83+) in TOTAL CD14 Monocytes	LPS	5	72.42230912	24
9	Non-responder	CD14+ CD11c+ HLADR+ (CD83+) in TOTAL CD14 Monocytes	LPS	2	42.25908373	6
9	Non-responder	CD14+ CD11c+ HLADR+ (CD83+) in TOTAL CD14 Monocytes	LPS	3	51.32890365	12
9	Non-responder	CD14+ CD11c+ HLADR+ (CD83+) in TOTAL CD14 Monocytes	LPS	4	75.03184713	18
9	Non-responder	CD14+ CD11c+ HLADR+ (CD83+) in TOTAL CD14 Monocytes	LPS	5	59.42698706	24
10	Responder	CD14+ CD11c+ HLADR+ (CD83+) in TOTAL CD14 Monocytes	LPS	1	35.98734511	0
10	Responder	CD14+ CD11c+ HLADR+ (CD83+) in TOTAL CD14 Monocytes	LPS	3	31.93042398	12
10	Responder	CD14+ CD11c+ HLADR+ (CD83+) in TOTAL CD14 Monocytes	LPS	5	38.30049261	24
11	Responder	CD14+ CD11c+ HLADR+ (CD83+) in TOTAL CD14 Monocytes	LPS	1	45.29582929	0
11	Responder	CD14+ CD11c+ HLADR+ (CD83+) in TOTAL CD14 Monocytes	LPS	2	26.92521804	6
11	Responder	CD14+ CD11c+ HLADR+ (CD83+) in TOTAL CD14 Monocytes	LPS	4	39.7920814	18
11	Responder	CD14+ CD11c+ HLADR+ (CD83+) in TOTAL CD14 Monocytes	LPS	5	39.17253521	24
12	Responder	CD14+ CD11c+ HLADR+ (CD83+) in TOTAL CD14 Monocytes	LPS	1	24.95275185	0
12	Responder	CD14+ CD11c+ HLADR+ (CD83+) in TOTAL CD14 Monocytes	LPS	3	42.02898551	12
12	Responder	CD14+ CD11c+ HLADR+ (CD83+) in TOTAL CD14 Monocytes	LPS	5	62.88248337	24
13	Responder	CD14+ CD11c+ HLADR+ (CD83+) in TOTAL CD14 Monocytes	LPS	3	6.371191136	12
14	Responder	CD14+ CD11c+ HLADR+ (CD83+) in TOTAL CD14 Monocytes	LPS	3	4.704911267	12
15	Non-responder	CD14+ CD11c+ HLADR+ (CD83+) in TOTAL CD14 Monocytes	LPS	2	2.663142915	6
15	Non-responder	CD14+ CD11c+ HLADR+ (CD83+) in TOTAL CD14 Monocytes	LPS	4	1.905829596	18
100	Healthy control	CD14+ CD11c+ HLADR+ (CD83+) in TOTAL CD14 Monocytes	LPS	1	50.43842203	0
101	Healthy control	CD14+ CD11c+ HLADR+ (CD83+) in TOTAL CD14 Monocytes	LPS	1	76.41884817	0
102	Healthy control	CD14+ CD11c+ HLADR+ (CD83+) in TOTAL CD14 Monocytes	LPS	1	47.38903394	0
103	Healthy control	CD14+ CD11c+ HLADR+ (CD83+) in TOTAL CD14 Monocytes	LPS	1	47.39573903	0
104	Healthy control	CD14+ CD11c+ HLADR+ (CD83+) in TOTAL CD14 Monocytes	LPS	1	4.041166011	0
1	Responder	CD14+ CD11c+ HLADR+ (CD83+) in TOTAL CD14 Monocytes	NIL	1	33.94178248	0
1	Responder	CD14+ CD11c+ HLADR+ (CD83+) in TOTAL CD14 Monocytes	NIL	2	18.69998705	6
1	Responder	CD14+ CD11c+ HLADR+ (CD83+) in TOTAL CD14 Monocytes	NIL	3	24.69079871	12
1	Responder	CD14+ CD11c+ HLADR+ (CD83+) in TOTAL CD14 Monocytes	NIL	4	31.78827275	18
1	Responder	CD14+ CD11c+ HLADR+ (CD83+) in TOTAL CD14 Monocytes	NIL	5	41.65425356	24
2	Responder	CD14+ CD11c+ HLADR+ (CD83+) in TOTAL CD14 Monocytes	NIL	1	25.85304889	0
2	Responder	CD14+ CD11c+ HLADR+ (CD83+) in TOTAL CD14 Monocytes	NIL	2	46.69669161	6
2	Responder	CD14+ CD11c+ HLADR+ (CD83+) in TOTAL CD14 Monocytes	NIL	3	22.47588865	12
2	Responder	CD14+ CD11c+ HLADR+ (CD83+) in TOTAL CD14 Monocytes	NIL	4	28.49248337	18
2	Responder	CD14+ CD11c+ HLADR+ (CD83+) in TOTAL CD14 Monocytes	NIL	5	11.81253305	24
3	Responder	CD14+ CD11c+ HLADR+ (CD83+) in TOTAL CD14 Monocytes	NIL	1	23.7509758	0
3	Responder	CD14+ CD11c+ HLADR+ (CD83+) in TOTAL CD14 Monocytes	NIL	4	45.46163444	18
3	Responder	CD14+ CD11c+ HLADR+ (CD83+) in TOTAL CD14 Monocytes	NIL	5	22.94735553	24
4	Responder	CD14+ CD11c+ HLADR+ (CD83+) in TOTAL CD14 Monocytes	NIL	1	50.91877497	0
4	Responder	CD14+ CD11c+ HLADR+ (CD83+) in TOTAL CD14 Monocytes	NIL	5	48.38318513	24
5	Responder	CD14+ CD11c+ HLADR+ (CD83+) in TOTAL CD14 Monocytes	NIL	1	67.27444944	0
5	Responder	CD14+ CD11c+ HLADR+ (CD83+) in TOTAL CD14 Monocytes	NIL	2	54.0232043	6
5	Responder	CD14+ CD11c+ HLADR+ (CD83+) in TOTAL CD14 Monocytes	NIL	4	50.67385445	18
5	Responder	CD14+ CD11c+ HLADR+ (CD83+) in TOTAL CD14 Monocytes	NIL	5	51.22159464	24
6	Responder	CD14+ CD11c+ HLADR+ (CD83+) in TOTAL CD14 Monocytes	NIL	1	55.66390042	0
6	Responder	CD14+ CD11c+ HLADR+ (CD83+) in TOTAL CD14 Monocytes	NIL	2	59.89678203	6
6	Responder	CD14+ CD11c+ HLADR+ (CD83+) in TOTAL CD14 Monocytes	NIL	3	66.70309654	12
6	Responder	CD14+ CD11c+ HLADR+ (CD83+) in TOTAL CD14 Monocytes	NIL	4	54.31600202	18
6	Responder	CD14+ CD11c+ HLADR+ (CD83+) in TOTAL CD14 Monocytes	NIL	5	54.87528345	24
7	Non-responder	CD14+ CD11c+ HLADR+ (CD83+) in TOTAL CD14 Monocytes	NIL	1	37.54405752	0
7	Non-responder	CD14+ CD11c+ HLADR+ (CD83+) in TOTAL CD14 Monocytes	NIL	2	39.24153646	6
7	Non-responder	CD14+ CD11c+ HLADR+ (CD83+) in TOTAL CD14 Monocytes	NIL	4	33.10719132	18
7	Non-responder	CD14+ CD11c+ HLADR+ (CD83+) in TOTAL CD14 Monocytes	NIL	5	55.63056152	24
8	Non-responder	CD14+ CD11c+ HLADR+ (CD83+) in TOTAL CD14 Monocytes	NIL	1	53.46009975	0
8	Non-responder	CD14+ CD11c+ HLADR+ (CD83+) in TOTAL CD14 Monocytes	NIL	2	26.70094937	6
8	Non-responder	CD14+ CD11c+ HLADR+ (CD83+) in TOTAL CD14 Monocytes	NIL	4	46.21449606	18
8	Non-responder	CD14+ CD11c+ HLADR+ (CD83+) in TOTAL CD14 Monocytes	NIL	5	67.08692767	24
9	Non-responder	CD14+ CD11c+ HLADR+ (CD83+) in TOTAL CD14 Monocytes	NIL	2	38.17543135	6
9	Non-responder	CD14+ CD11c+ HLADR+ (CD83+) in TOTAL CD14 Monocytes	NIL	3	53.46062053	12
9	Non-responder	CD14+ CD11c+ HLADR+ (CD83+) in TOTAL CD14 Monocytes	NIL	4	58.99737303	18
9	Non-responder	CD14+ CD11c+ HLADR+ (CD83+) in TOTAL CD14 Monocytes	NIL	5	54.51428571	24
10	Responder	CD14+ CD11c+ HLADR+ (CD83+) in TOTAL CD14 Monocytes	NIL	1	36.10755442	0
10	Responder	CD14+ CD11c+ HLADR+ (CD83+) in TOTAL CD14 Monocytes	NIL	3	38.85628292	12
10	Responder	CD14+ CD11c+ HLADR+ (CD83+) in TOTAL CD14 Monocytes	NIL	5	59.97082726	24
11	Responder	CD14+ CD11c+ HLADR+ (CD83+) in TOTAL CD14 Monocytes	NIL	1	48.79816864	0
11	Responder	CD14+ CD11c+ HLADR+ (CD83+) in TOTAL CD14 Monocytes	NIL	2	28.95343097	6
11	Responder	CD14+ CD11c+ HLADR+ (CD83+) in TOTAL CD14 Monocytes	NIL	4	28.41986668	18
11	Responder	CD14+ CD11c+ HLADR+ (CD83+) in TOTAL CD14 Monocytes	NIL	5	27.02082309	24
12	Responder	CD14+ CD11c+ HLADR+ (CD83+) in TOTAL CD14 Monocytes	NIL	1	23.54364736	0
12	Responder	CD14+ CD11c+ HLADR+ (CD83+) in TOTAL CD14 Monocytes	NIL	3	45.81371546	12
12	Responder	CD14+ CD11c+ HLADR+ (CD83+) in TOTAL CD14 Monocytes	NIL	5	37.31343284	24
13	Responder	CD14+ CD11c+ HLADR+ (CD83+) in TOTAL CD14 Monocytes	NIL	3	4.64387039	12
14	Responder	CD14+ CD11c+ HLADR+ (CD83+) in TOTAL CD14 Monocytes	NIL	3	1.670337739	12
15	Non-responder	CD14+ CD11c+ HLADR+ (CD83+) in TOTAL CD14 Monocytes	NIL	2	0.783562598	6
15	Non-responder	CD14+ CD11c+ HLADR+ (CD83+) in TOTAL CD14 Monocytes	NIL	4	0.721835525	18
100	Healthy control	CD14+ CD11c+ HLADR+ (CD83+) in TOTAL CD14 Monocytes	NIL	1	13.22443007	0
101	Healthy control	CD14+ CD11c+ HLADR+ (CD83+) in TOTAL CD14 Monocytes	NIL	1	38.79310345	0
102	Healthy control	CD14+ CD11c+ HLADR+ (CD83+) in TOTAL CD14 Monocytes	NIL	1	21.85544768	0
103	Healthy control	CD14+ CD11c+ HLADR+ (CD83+) in TOTAL CD14 Monocytes	NIL	1	22.9603464	0
104	Healthy control	CD14+ CD11c+ HLADR+ (CD83+) in TOTAL CD14 Monocytes	NIL	1	2.516888522	0
1	Responder	CD14+ CD11c+ HLADR+ (IL4+) in PBMC	CPE	1	0.09804401	0
1	Responder	CD14+ CD11c+ HLADR+ (IL4+) in PBMC	CPE	2	0.063205418	6
1	Responder	CD14+ CD11c+ HLADR+ (IL4+) in PBMC	CPE	3	0.029672897	12
1	Responder	CD14+ CD11c+ HLADR+ (IL4+) in PBMC	CPE	4	0.058695652	18
1	Responder	CD14+ CD11c+ HLADR+ (IL4+) in PBMC	CPE	5	0.216013878	24
2	Responder	CD14+ CD11c+ HLADR+ (IL4+) in PBMC	CPE	1	0.12337999	0
2	Responder	CD14+ CD11c+ HLADR+ (IL4+) in PBMC	CPE	2	0.154501389	6
2	Responder	CD14+ CD11c+ HLADR+ (IL4+) in PBMC	CPE	3	0.043874398	12
2	Responder	CD14+ CD11c+ HLADR+ (IL4+) in PBMC	CPE	4	0.067406146	18
2	Responder	CD14+ CD11c+ HLADR+ (IL4+) in PBMC	CPE	5	0.018930233	24
3	Responder	CD14+ CD11c+ HLADR+ (IL4+) in PBMC	CPE	4	5.657270249	18
3	Responder	CD14+ CD11c+ HLADR+ (IL4+) in PBMC	CPE	5	0.116390042	24
4	Responder	CD14+ CD11c+ HLADR+ (IL4+) in PBMC	CPE	1	5.427942907	0
4	Responder	CD14+ CD11c+ HLADR+ (IL4+) in PBMC	CPE	5	3.226840352	24
5	Responder	CD14+ CD11c+ HLADR+ (IL4+) in PBMC	CPE	1	9.716330476	0
5	Responder	CD14+ CD11c+ HLADR+ (IL4+) in PBMC	CPE	2	9.129129804	6
5	Responder	CD14+ CD11c+ HLADR+ (IL4+) in PBMC	CPE	4	6.632353287	18
5	Responder	CD14+ CD11c+ HLADR+ (IL4+) in PBMC	CPE	5	5.817587032	24
6	Responder	CD14+ CD11c+ HLADR+ (IL4+) in PBMC	CPE	1	7.941555341	0
6	Responder	CD14+ CD11c+ HLADR+ (IL4+) in PBMC	CPE	2	2.840656902	6
6	Responder	CD14+ CD11c+ HLADR+ (IL4+) in PBMC	CPE	3	6.429143671	12
6	Responder	CD14+ CD11c+ HLADR+ (IL4+) in PBMC	CPE	4	1.720383275	18
6	Responder	CD14+ CD11c+ HLADR+ (IL4+) in PBMC	CPE	5	11.63126253	24
7	Non-responder	CD14+ CD11c+ HLADR+ (IL4+) in PBMC	CPE	1	0.068448276	0
7	Non-responder	CD14+ CD11c+ HLADR+ (IL4+) in PBMC	CPE	2	0.168187132	6
7	Non-responder	CD14+ CD11c+ HLADR+ (IL4+) in PBMC	CPE	4	0.207760514	18
7	Non-responder	CD14+ CD11c+ HLADR+ (IL4+) in PBMC	CPE	5	0.07615894	24
8	Non-responder	CD14+ CD11c+ HLADR+ (IL4+) in PBMC	CPE	1	0.707290113	0
8	Non-responder	CD14+ CD11c+ HLADR+ (IL4+) in PBMC	CPE	2	0.202238806	6
8	Non-responder	CD14+ CD11c+ HLADR+ (IL4+) in PBMC	CPE	4	0.245882353	18
8	Non-responder	CD14+ CD11c+ HLADR+ (IL4+) in PBMC	CPE	5	0.065618449	24
9	Non-responder	CD14+ CD11c+ HLADR+ (IL4+) in PBMC	CPE	2	0.707440121	6
9	Non-responder	CD14+ CD11c+ HLADR+ (IL4+) in PBMC	CPE	3	0.042954355	12
9	Non-responder	CD14+ CD11c+ HLADR+ (IL4+) in PBMC	CPE	4	0.224175824	18
9	Non-responder	CD14+ CD11c+ HLADR+ (IL4+) in PBMC	CPE	5	0.143740095	24
10	Responder	CD14+ CD11c+ HLADR+ (IL4+) in PBMC	CPE	1	0.4638983	0
10	Responder	CD14+ CD11c+ HLADR+ (IL4+) in PBMC	CPE	3	1.822561623	12
10	Responder	CD14+ CD11c+ HLADR+ (IL4+) in PBMC	CPE	5	1.220298295	24
11	Responder	CD14+ CD11c+ HLADR+ (IL4+) in PBMC	CPE	1	1.183457637	0
11	Responder	CD14+ CD11c+ HLADR+ (IL4+) in PBMC	CPE	2	0.71568088	6
11	Responder	CD14+ CD11c+ HLADR+ (IL4+) in PBMC	CPE	4	1.668344007	18
11	Responder	CD14+ CD11c+ HLADR+ (IL4+) in PBMC	CPE	5	0.167656766	24
12	Responder	CD14+ CD11c+ HLADR+ (IL4+) in PBMC	CPE	1	1.260671463	0
12	Responder	CD14+ CD11c+ HLADR+ (IL4+) in PBMC	CPE	3	1.359457703	12
12	Responder	CD14+ CD11c+ HLADR+ (IL4+) in PBMC	CPE	5	0.268	24
13	Responder	CD14+ CD11c+ HLADR+ (IL4+) in PBMC	CPE	3	0.018079096	12
14	Responder	CD14+ CD11c+ HLADR+ (IL4+) in PBMC	CPE	3	0.01280303	12
15	Non-responder	CD14+ CD11c+ HLADR+ (IL4+) in PBMC	CPE	2	0.004819277	6
15	Non-responder	CD14+ CD11c+ HLADR+ (IL4+) in PBMC	CPE	4	0.009189189	18
100	Healthy control	CD14+ CD11c+ HLADR+ (IL4+) in PBMC	CPE	1	0.228159645	0
101	Healthy control	CD14+ CD11c+ HLADR+ (IL4+) in PBMC	CPE	1	6.911258133	0
102	Healthy control	CD14+ CD11c+ HLADR+ (IL4+) in PBMC	CPE	1	0.844499062	0
103	Healthy control	CD14+ CD11c+ HLADR+ (IL4+) in PBMC	CPE	1	0.306510682	0
104	Healthy control	CD14+ CD11c+ HLADR+ (IL4+) in PBMC	CPE	1	0.091134752	0
1	Responder	CD14+ CD11c+ HLADR+ (IL4+) in PBMC	LPS	1	1.075044331	0
1	Responder	CD14+ CD11c+ HLADR+ (IL4+) in PBMC	LPS	2	0.26601467	6
1	Responder	CD14+ CD11c+ HLADR+ (IL4+) in PBMC	LPS	3	0.104975124	12
1	Responder	CD14+ CD11c+ HLADR+ (IL4+) in PBMC	LPS	4	0.291290097	18
1	Responder	CD14+ CD11c+ HLADR+ (IL4+) in PBMC	LPS	5	0.30609784	24
2	Responder	CD14+ CD11c+ HLADR+ (IL4+) in PBMC	LPS	1	0.478360418	0
2	Responder	CD14+ CD11c+ HLADR+ (IL4+) in PBMC	LPS	2	1.111284485	6
2	Responder	CD14+ CD11c+ HLADR+ (IL4+) in PBMC	LPS	3	0.109433962	12
2	Responder	CD14+ CD11c+ HLADR+ (IL4+) in PBMC	LPS	4	0.198398548	18
2	Responder	CD14+ CD11c+ HLADR+ (IL4+) in PBMC	LPS	5	0.014579718	24
3	Responder	CD14+ CD11c+ HLADR+ (IL4+) in PBMC	LPS	1	0.144593557	0
3	Responder	CD14+ CD11c+ HLADR+ (IL4+) in PBMC	LPS	4	1.313598162	18
3	Responder	CD14+ CD11c+ HLADR+ (IL4+) in PBMC	LPS	5	0.276296286	24
4	Responder	CD14+ CD11c+ HLADR+ (IL4+) in PBMC	LPS	1	3.77146863	0
4	Responder	CD14+ CD11c+ HLADR+ (IL4+) in PBMC	LPS	5	1.137323173	24
5	Responder	CD14+ CD11c+ HLADR+ (IL4+) in PBMC	LPS	1	9.40358109	0
5	Responder	CD14+ CD11c+ HLADR+ (IL4+) in PBMC	LPS	2	4.81874137	6
5	Responder	CD14+ CD11c+ HLADR+ (IL4+) in PBMC	LPS	4	4.147906888	18
5	Responder	CD14+ CD11c+ HLADR+ (IL4+) in PBMC	LPS	5	2.135045999	24
6	Responder	CD14+ CD11c+ HLADR+ (IL4+) in PBMC	LPS	1	2.637596879	0
6	Responder	CD14+ CD11c+ HLADR+ (IL4+) in PBMC	LPS	2	2.760596567	6
6	Responder	CD14+ CD11c+ HLADR+ (IL4+) in PBMC	LPS	3	4.388646288	12
6	Responder	CD14+ CD11c+ HLADR+ (IL4+) in PBMC	LPS	4	2.102980008	18
6	Responder	CD14+ CD11c+ HLADR+ (IL4+) in PBMC	LPS	5	9.595365258	24
7	Non-responder	CD14+ CD11c+ HLADR+ (IL4+) in PBMC	LPS	1	0.205697151	0
7	Non-responder	CD14+ CD11c+ HLADR+ (IL4+) in PBMC	LPS	2	0.225735656	6
7	Non-responder	CD14+ CD11c+ HLADR+ (IL4+) in PBMC	LPS	4	0.165968429	18
7	Non-responder	CD14+ CD11c+ HLADR+ (IL4+) in PBMC	LPS	5	0.140084034	24
8	Non-responder	CD14+ CD11c+ HLADR+ (IL4+) in PBMC	LPS	1	0.359098568	0
8	Non-responder	CD14+ CD11c+ HLADR+ (IL4+) in PBMC	LPS	2	0.074944568	6
8	Non-responder	CD14+ CD11c+ HLADR+ (IL4+) in PBMC	LPS	4	0.669094693	18
8	Non-responder	CD14+ CD11c+ HLADR+ (IL4+) in PBMC	LPS	5	0.207086614	24
9	Non-responder	CD14+ CD11c+ HLADR+ (IL4+) in PBMC	LPS	2	0.187248922	6
9	Non-responder	CD14+ CD11c+ HLADR+ (IL4+) in PBMC	LPS	3	0.034591195	12
9	Non-responder	CD14+ CD11c+ HLADR+ (IL4+) in PBMC	LPS	4	0.063398693	18
9	Non-responder	CD14+ CD11c+ HLADR+ (IL4+) in PBMC	LPS	5	0.044936709	24
10	Responder	CD14+ CD11c+ HLADR+ (IL4+) in PBMC	LPS	1	1.247641831	0
10	Responder	CD14+ CD11c+ HLADR+ (IL4+) in PBMC	LPS	3	1.308793919	12
10	Responder	CD14+ CD11c+ HLADR+ (IL4+) in PBMC	LPS	5	1.020923886	24
11	Responder	CD14+ CD11c+ HLADR+ (IL4+) in PBMC	LPS	1	0.262403212	0
11	Responder	CD14+ CD11c+ HLADR+ (IL4+) in PBMC	LPS	2	0.289017341	6
11	Responder	CD14+ CD11c+ HLADR+ (IL4+) in PBMC	LPS	4	0.732872156	18
11	Responder	CD14+ CD11c+ HLADR+ (IL4+) in PBMC	LPS	5	0.757930045	24
12	Responder	CD14+ CD11c+ HLADR+ (IL4+) in PBMC	LPS	1	0.661440678	0
12	Responder	CD14+ CD11c+ HLADR+ (IL4+) in PBMC	LPS	3	0.354362728	12
12	Responder	CD14+ CD11c+ HLADR+ (IL4+) in PBMC	LPS	5	0.056965944	24
13	Responder	CD14+ CD11c+ HLADR+ (IL4+) in PBMC	LPS	3	0.02	12
14	Responder	CD14+ CD11c+ HLADR+ (IL4+) in PBMC	LPS	3	0.013867925	12
15	Non-responder	CD14+ CD11c+ HLADR+ (IL4+) in PBMC	LPS	2	0.01056338	6
15	Non-responder	CD14+ CD11c+ HLADR+ (IL4+) in PBMC	LPS	4	0.00628638	18
100	Healthy control	CD14+ CD11c+ HLADR+ (IL4+) in PBMC	LPS	1	0.550528943	0
101	Healthy control	CD14+ CD11c+ HLADR+ (IL4+) in PBMC	LPS	1	4.049369172	0
102	Healthy control	CD14+ CD11c+ HLADR+ (IL4+) in PBMC	LPS	1	0.36745947	0
103	Healthy control	CD14+ CD11c+ HLADR+ (IL4+) in PBMC	LPS	1	0.628156566	0
104	Healthy control	CD14+ CD11c+ HLADR+ (IL4+) in PBMC	LPS	1	0.062871287	0
1	Responder	CD14+ CD11c+ HLADR+ (IL4+) in PBMC	NIL	1	0.720440669	0
1	Responder	CD14+ CD11c+ HLADR+ (IL4+) in PBMC	NIL	2	0.254370945	6
1	Responder	CD14+ CD11c+ HLADR+ (IL4+) in PBMC	NIL	3	0.098946448	12
1	Responder	CD14+ CD11c+ HLADR+ (IL4+) in PBMC	NIL	4	0.122295806	18
1	Responder	CD14+ CD11c+ HLADR+ (IL4+) in PBMC	NIL	5	0.103603307	24
2	Responder	CD14+ CD11c+ HLADR+ (IL4+) in PBMC	NIL	1	0.251640786	0
2	Responder	CD14+ CD11c+ HLADR+ (IL4+) in PBMC	NIL	2	0.85686781	6
2	Responder	CD14+ CD11c+ HLADR+ (IL4+) in PBMC	NIL	3	0.080049784	12
2	Responder	CD14+ CD11c+ HLADR+ (IL4+) in PBMC	NIL	4	0.117093407	18
2	Responder	CD14+ CD11c+ HLADR+ (IL4+) in PBMC	NIL	5	0.018636011	24
3	Responder	CD14+ CD11c+ HLADR+ (IL4+) in PBMC	NIL	1	0.111310483	0
3	Responder	CD14+ CD11c+ HLADR+ (IL4+) in PBMC	NIL	4	3.341438217	18
3	Responder	CD14+ CD11c+ HLADR+ (IL4+) in PBMC	NIL	5	0.114055291	24
4	Responder	CD14+ CD11c+ HLADR+ (IL4+) in PBMC	NIL	1	2.808773308	0
4	Responder	CD14+ CD11c+ HLADR+ (IL4+) in PBMC	NIL	5	2.165310294	24
5	Responder	CD14+ CD11c+ HLADR+ (IL4+) in PBMC	NIL	1	7.974765448	0
5	Responder	CD14+ CD11c+ HLADR+ (IL4+) in PBMC	NIL	2	6.573402587	6
5	Responder	CD14+ CD11c+ HLADR+ (IL4+) in PBMC	NIL	4	5.800241597	18
5	Responder	CD14+ CD11c+ HLADR+ (IL4+) in PBMC	NIL	5	5.543004799	24
6	Responder	CD14+ CD11c+ HLADR+ (IL4+) in PBMC	NIL	1	5.493499359	0
6	Responder	CD14+ CD11c+ HLADR+ (IL4+) in PBMC	NIL	2	2.499918143	6
6	Responder	CD14+ CD11c+ HLADR+ (IL4+) in PBMC	NIL	3	4.915627293	12
6	Responder	CD14+ CD11c+ HLADR+ (IL4+) in PBMC	NIL	4	1.882181545	18
6	Responder	CD14+ CD11c+ HLADR+ (IL4+) in PBMC	NIL	5	9.051961564	24
7	Non-responder	CD14+ CD11c+ HLADR+ (IL4+) in PBMC	NIL	1	0.28133515	0
7	Non-responder	CD14+ CD11c+ HLADR+ (IL4+) in PBMC	NIL	2	0.74779233	6
7	Non-responder	CD14+ CD11c+ HLADR+ (IL4+) in PBMC	NIL	4	0.331395797	18
7	Non-responder	CD14+ CD11c+ HLADR+ (IL4+) in PBMC	NIL	5	0.058290155	24
8	Non-responder	CD14+ CD11c+ HLADR+ (IL4+) in PBMC	NIL	1	1.766550587	0
8	Non-responder	CD14+ CD11c+ HLADR+ (IL4+) in PBMC	NIL	2	0.267139617	6
8	Non-responder	CD14+ CD11c+ HLADR+ (IL4+) in PBMC	NIL	4	0.353271028	18
8	Non-responder	CD14+ CD11c+ HLADR+ (IL4+) in PBMC	NIL	5	0.23476298	24
9	Non-responder	CD14+ CD11c+ HLADR+ (IL4+) in PBMC	NIL	2	0.597491593	6
9	Non-responder	CD14+ CD11c+ HLADR+ (IL4+) in PBMC	NIL	3	0.295246479	12
9	Non-responder	CD14+ CD11c+ HLADR+ (IL4+) in PBMC	NIL	4	0.28097166	18
9	Non-responder	CD14+ CD11c+ HLADR+ (IL4+) in PBMC	NIL	5	0.113089802	24
10	Responder	CD14+ CD11c+ HLADR+ (IL4+) in PBMC	NIL	1	0.338897633	0
10	Responder	CD14+ CD11c+ HLADR+ (IL4+) in PBMC	NIL	3	1.399279308	12
10	Responder	CD14+ CD11c+ HLADR+ (IL4+) in PBMC	NIL	5	0.797822253	24
11	Responder	CD14+ CD11c+ HLADR+ (IL4+) in PBMC	NIL	1	1.42258108	0
11	Responder	CD14+ CD11c+ HLADR+ (IL4+) in PBMC	NIL	2	0.573076923	6
11	Responder	CD14+ CD11c+ HLADR+ (IL4+) in PBMC	NIL	4	1.024061033	18
11	Responder	CD14+ CD11c+ HLADR+ (IL4+) in PBMC	NIL	5	0.701555228	24
12	Responder	CD14+ CD11c+ HLADR+ (IL4+) in PBMC	NIL	1	0.507380952	0
12	Responder	CD14+ CD11c+ HLADR+ (IL4+) in PBMC	NIL	3	1.767518714	12
12	Responder	CD14+ CD11c+ HLADR+ (IL4+) in PBMC	NIL	5	0.052414446	24
13	Responder	CD14+ CD11c+ HLADR+ (IL4+) in PBMC	NIL	3	0.021163166	12
14	Responder	CD14+ CD11c+ HLADR+ (IL4+) in PBMC	NIL	3	0.024308756	12
15	Non-responder	CD14+ CD11c+ HLADR+ (IL4+) in PBMC	NIL	2	0.007021277	6
15	Non-responder	CD14+ CD11c+ HLADR+ (IL4+) in PBMC	NIL	4	0.006077348	18
100	Healthy control	CD14+ CD11c+ HLADR+ (IL4+) in PBMC	NIL	1	1.329191168	0
101	Healthy control	CD14+ CD11c+ HLADR+ (IL4+) in PBMC	NIL	1	0.552241014	0
102	Healthy control	CD14+ CD11c+ HLADR+ (IL4+) in PBMC	NIL	1	0.404	0
103	Healthy control	CD14+ CD11c+ HLADR+ (IL4+) in PBMC	NIL	1	0.510815939	0
104	Healthy control	CD14+ CD11c+ HLADR+ (IL4+) in PBMC	NIL	1	0.073479948	0
1	Responder	CD14+ CD11c+ HLADR+ (IL4+) in TOTAL CD14 Monocytes	CPE	1	1.496436168	0
1	Responder	CD14+ CD11c+ HLADR+ (IL4+) in TOTAL CD14 Monocytes	CPE	2	0.754107191	6
1	Responder	CD14+ CD11c+ HLADR+ (IL4+) in TOTAL CD14 Monocytes	CPE	3	0.493309251	12
1	Responder	CD14+ CD11c+ HLADR+ (IL4+) in TOTAL CD14 Monocytes	CPE	4	0.447612732	18
1	Responder	CD14+ CD11c+ HLADR+ (IL4+) in TOTAL CD14 Monocytes	CPE	5	1.112762471	24
2	Responder	CD14+ CD11c+ HLADR+ (IL4+) in TOTAL CD14 Monocytes	CPE	1	1.077703315	0
2	Responder	CD14+ CD11c+ HLADR+ (IL4+) in TOTAL CD14 Monocytes	CPE	2	1.99797795	6
2	Responder	CD14+ CD11c+ HLADR+ (IL4+) in TOTAL CD14 Monocytes	CPE	3	0.256765068	12
2	Responder	CD14+ CD11c+ HLADR+ (IL4+) in TOTAL CD14 Monocytes	CPE	4	0.529162472	18
2	Responder	CD14+ CD11c+ HLADR+ (IL4+) in TOTAL CD14 Monocytes	CPE	5	0.413475019	24
3	Responder	CD14+ CD11c+ HLADR+ (IL4+) in TOTAL CD14 Monocytes	CPE	4	26.11611145	18
3	Responder	CD14+ CD11c+ HLADR+ (IL4+) in TOTAL CD14 Monocytes	CPE	5	0.71702454	24
4	Responder	CD14+ CD11c+ HLADR+ (IL4+) in TOTAL CD14 Monocytes	CPE	1	47.44019674	0
4	Responder	CD14+ CD11c+ HLADR+ (IL4+) in TOTAL CD14 Monocytes	CPE	5	43.23288091	24
5	Responder	CD14+ CD11c+ HLADR+ (IL4+) in TOTAL CD14 Monocytes	CPE	1	61.27388535	0
5	Responder	CD14+ CD11c+ HLADR+ (IL4+) in TOTAL CD14 Monocytes	CPE	2	28.5267669	6
5	Responder	CD14+ CD11c+ HLADR+ (IL4+) in TOTAL CD14 Monocytes	CPE	4	30.74408977	18
5	Responder	CD14+ CD11c+ HLADR+ (IL4+) in TOTAL CD14 Monocytes	CPE	5	24.88512949	24
6	Responder	CD14+ CD11c+ HLADR+ (IL4+) in TOTAL CD14 Monocytes	CPE	1	64.51990632	0
6	Responder	CD14+ CD11c+ HLADR+ (IL4+) in TOTAL CD14 Monocytes	CPE	2	47.86537862	6
6	Responder	CD14+ CD11c+ HLADR+ (IL4+) in TOTAL CD14 Monocytes	CPE	3	62.14239621	12
6	Responder	CD14+ CD11c+ HLADR+ (IL4+) in TOTAL CD14 Monocytes	CPE	4	38.85245902	18
6	Responder	CD14+ CD11c+ HLADR+ (IL4+) in TOTAL CD14 Monocytes	CPE	5	64.20353982	24
7	Non-responder	CD14+ CD11c+ HLADR+ (IL4+) in TOTAL CD14 Monocytes	CPE	1	15.74147502	0
7	Non-responder	CD14+ CD11c+ HLADR+ (IL4+) in TOTAL CD14 Monocytes	CPE	2	12.98959947	6
7	Non-responder	CD14+ CD11c+ HLADR+ (IL4+) in TOTAL CD14 Monocytes	CPE	4	37.96660118	18
7	Non-responder	CD14+ CD11c+ HLADR+ (IL4+) in TOTAL CD14 Monocytes	CPE	5	31.61077515	24
8	Non-responder	CD14+ CD11c+ HLADR+ (IL4+) in TOTAL CD14 Monocytes	CPE	1	26.9434629	0
8	Non-responder	CD14+ CD11c+ HLADR+ (IL4+) in TOTAL CD14 Monocytes	CPE	2	19.5010794	6
8	Non-responder	CD14+ CD11c+ HLADR+ (IL4+) in TOTAL CD14 Monocytes	CPE	4	33.63132487	18
8	Non-responder	CD14+ CD11c+ HLADR+ (IL4+) in TOTAL CD14 Monocytes	CPE	5	17.93696275	24
9	Non-responder	CD14+ CD11c+ HLADR+ (IL4+) in TOTAL CD14 Monocytes	CPE	2	22.09188661	6
9	Non-responder	CD14+ CD11c+ HLADR+ (IL4+) in TOTAL CD14 Monocytes	CPE	3	38.7755102	12
9	Non-responder	CD14+ CD11c+ HLADR+ (IL4+) in TOTAL CD14 Monocytes	CPE	4	49.53460138	18
9	Non-responder	CD14+ CD11c+ HLADR+ (IL4+) in TOTAL CD14 Monocytes	CPE	5	46.72849047	24
10	Responder	CD14+ CD11c+ HLADR+ (IL4+) in TOTAL CD14 Monocytes	CPE	1	27.87765585	0
10	Responder	CD14+ CD11c+ HLADR+ (IL4+) in TOTAL CD14 Monocytes	CPE	3	21.24817162	12
10	Responder	CD14+ CD11c+ HLADR+ (IL4+) in TOTAL CD14 Monocytes	CPE	5	13.09012876	24
11	Responder	CD14+ CD11c+ HLADR+ (IL4+) in TOTAL CD14 Monocytes	CPE	1	40.25883784	0
11	Responder	CD14+ CD11c+ HLADR+ (IL4+) in TOTAL CD14 Monocytes	CPE	2	35.53719008	6
11	Responder	CD14+ CD11c+ HLADR+ (IL4+) in TOTAL CD14 Monocytes	CPE	4	31.83484637	18
11	Responder	CD14+ CD11c+ HLADR+ (IL4+) in TOTAL CD14 Monocytes	CPE	5	20.67001221	24
12	Responder	CD14+ CD11c+ HLADR+ (IL4+) in TOTAL CD14 Monocytes	CPE	1	31.88572815	0
12	Responder	CD14+ CD11c+ HLADR+ (IL4+) in TOTAL CD14 Monocytes	CPE	3	14.90835031	12
12	Responder	CD14+ CD11c+ HLADR+ (IL4+) in TOTAL CD14 Monocytes	CPE	5	21	24
13	Responder	CD14+ CD11c+ HLADR+ (IL4+) in TOTAL CD14 Monocytes	CPE	3	2.201582387	12
14	Responder	CD14+ CD11c+ HLADR+ (IL4+) in TOTAL CD14 Monocytes	CPE	3	1.401094346	12
15	Non-responder	CD14+ CD11c+ HLADR+ (IL4+) in TOTAL CD14 Monocytes	CPE	2	1.307830636	6
15	Non-responder	CD14+ CD11c+ HLADR+ (IL4+) in TOTAL CD14 Monocytes	CPE	4	2.024211153	18
100	Healthy control	CD14+ CD11c+ HLADR+ (IL4+) in TOTAL CD14 Monocytes	CPE	1	1.636008077	0
101	Healthy control	CD14+ CD11c+ HLADR+ (IL4+) in TOTAL CD14 Monocytes	CPE	1	36.42441358	0
102	Healthy control	CD14+ CD11c+ HLADR+ (IL4+) in TOTAL CD14 Monocytes	CPE	1	34.30051814	0
103	Healthy control	CD14+ CD11c+ HLADR+ (IL4+) in TOTAL CD14 Monocytes	CPE	1	21.92548392	0
104	Healthy control	CD14+ CD11c+ HLADR+ (IL4+) in TOTAL CD14 Monocytes	CPE	1	1.739228513	0
1	Responder	CD14+ CD11c+ HLADR+ (IL4+) in TOTAL CD14 Monocytes	LPS	1	11.69267914	0
1	Responder	CD14+ CD11c+ HLADR+ (IL4+) in TOTAL CD14 Monocytes	LPS	2	4.314891929	6
1	Responder	CD14+ CD11c+ HLADR+ (IL4+) in TOTAL CD14 Monocytes	LPS	3	2.855789402	12
1	Responder	CD14+ CD11c+ HLADR+ (IL4+) in TOTAL CD14 Monocytes	LPS	4	1.960458548	18
1	Responder	CD14+ CD11c+ HLADR+ (IL4+) in TOTAL CD14 Monocytes	LPS	5	4.249474181	24
2	Responder	CD14+ CD11c+ HLADR+ (IL4+) in TOTAL CD14 Monocytes	LPS	1	5.96456301	0
2	Responder	CD14+ CD11c+ HLADR+ (IL4+) in TOTAL CD14 Monocytes	LPS	2	21.58326558	6
2	Responder	CD14+ CD11c+ HLADR+ (IL4+) in TOTAL CD14 Monocytes	LPS	3	0.615107246	12
2	Responder	CD14+ CD11c+ HLADR+ (IL4+) in TOTAL CD14 Monocytes	LPS	4	1.376394387	18
2	Responder	CD14+ CD11c+ HLADR+ (IL4+) in TOTAL CD14 Monocytes	LPS	5	0.740095777	24
3	Responder	CD14+ CD11c+ HLADR+ (IL4+) in TOTAL CD14 Monocytes	LPS	1	6.432160804	0
3	Responder	CD14+ CD11c+ HLADR+ (IL4+) in TOTAL CD14 Monocytes	LPS	4	20.06705453	18
3	Responder	CD14+ CD11c+ HLADR+ (IL4+) in TOTAL CD14 Monocytes	LPS	5	2.109545952	24
4	Responder	CD14+ CD11c+ HLADR+ (IL4+) in TOTAL CD14 Monocytes	LPS	1	76.20396601	0
4	Responder	CD14+ CD11c+ HLADR+ (IL4+) in TOTAL CD14 Monocytes	LPS	5	46.60401538	24
5	Responder	CD14+ CD11c+ HLADR+ (IL4+) in TOTAL CD14 Monocytes	LPS	1	95.70005244	0
5	Responder	CD14+ CD11c+ HLADR+ (IL4+) in TOTAL CD14 Monocytes	LPS	2	74.76397967	6
5	Responder	CD14+ CD11c+ HLADR+ (IL4+) in TOTAL CD14 Monocytes	LPS	4	79.5224977	18
5	Responder	CD14+ CD11c+ HLADR+ (IL4+) in TOTAL CD14 Monocytes	LPS	5	64.80505796	24
6	Responder	CD14+ CD11c+ HLADR+ (IL4+) in TOTAL CD14 Monocytes	LPS	1	76.13500597	0
6	Responder	CD14+ CD11c+ HLADR+ (IL4+) in TOTAL CD14 Monocytes	LPS	2	80.9897879	6
6	Responder	CD14+ CD11c+ HLADR+ (IL4+) in TOTAL CD14 Monocytes	LPS	3	86.05504587	12
6	Responder	CD14+ CD11c+ HLADR+ (IL4+) in TOTAL CD14 Monocytes	LPS	4	74.33333333	18
6	Responder	CD14+ CD11c+ HLADR+ (IL4+) in TOTAL CD14 Monocytes	LPS	5	91.69550173	24
7	Non-responder	CD14+ CD11c+ HLADR+ (IL4+) in TOTAL CD14 Monocytes	LPS	1	46.28879892	0
7	Non-responder	CD14+ CD11c+ HLADR+ (IL4+) in TOTAL CD14 Monocytes	LPS	2	24.81943533	6
7	Non-responder	CD14+ CD11c+ HLADR+ (IL4+) in TOTAL CD14 Monocytes	LPS	4	18.43280552	18
7	Non-responder	CD14+ CD11c+ HLADR+ (IL4+) in TOTAL CD14 Monocytes	LPS	5	45.29891304	24
8	Non-responder	CD14+ CD11c+ HLADR+ (IL4+) in TOTAL CD14 Monocytes	LPS	1	29.70383275	0
8	Non-responder	CD14+ CD11c+ HLADR+ (IL4+) in TOTAL CD14 Monocytes	LPS	2	10.10463378	6
8	Non-responder	CD14+ CD11c+ HLADR+ (IL4+) in TOTAL CD14 Monocytes	LPS	4	49.4691491	18
8	Non-responder	CD14+ CD11c+ HLADR+ (IL4+) in TOTAL CD14 Monocytes	LPS	5	21.65054538	24
9	Non-responder	CD14+ CD11c+ HLADR+ (IL4+) in TOTAL CD14 Monocytes	LPS	2	4.423380727	6
9	Non-responder	CD14+ CD11c+ HLADR+ (IL4+) in TOTAL CD14 Monocytes	LPS	3	27.40863787	12
9	Non-responder	CD14+ CD11c+ HLADR+ (IL4+) in TOTAL CD14 Monocytes	LPS	4	37.07006369	18
9	Non-responder	CD14+ CD11c+ HLADR+ (IL4+) in TOTAL CD14 Monocytes	LPS	5	19.6857671	24
10	Responder	CD14+ CD11c+ HLADR+ (IL4+) in TOTAL CD14 Monocytes	LPS	1	33.82546797	0
10	Responder	CD14+ CD11c+ HLADR+ (IL4+) in TOTAL CD14 Monocytes	LPS	3	17.96862867	12
10	Responder	CD14+ CD11c+ HLADR+ (IL4+) in TOTAL CD14 Monocytes	LPS	5	24.87684729	24
11	Responder	CD14+ CD11c+ HLADR+ (IL4+) in TOTAL CD14 Monocytes	LPS	1	35.49951503	0
11	Responder	CD14+ CD11c+ HLADR+ (IL4+) in TOTAL CD14 Monocytes	LPS	2	27.83447764	6
11	Responder	CD14+ CD11c+ HLADR+ (IL4+) in TOTAL CD14 Monocytes	LPS	4	29.9712453	18
11	Responder	CD14+ CD11c+ HLADR+ (IL4+) in TOTAL CD14 Monocytes	LPS	5	20.68661972	24
12	Responder	CD14+ CD11c+ HLADR+ (IL4+) in TOTAL CD14 Monocytes	LPS	1	17.87984652	0
12	Responder	CD14+ CD11c+ HLADR+ (IL4+) in TOTAL CD14 Monocytes	LPS	3	25.25879917	12
12	Responder	CD14+ CD11c+ HLADR+ (IL4+) in TOTAL CD14 Monocytes	LPS	5	16.31929047	24
13	Responder	CD14+ CD11c+ HLADR+ (IL4+) in TOTAL CD14 Monocytes	LPS	3	3.434903047	12
14	Responder	CD14+ CD11c+ HLADR+ (IL4+) in TOTAL CD14 Monocytes	LPS	3	2.022286422	12
15	Non-responder	CD14+ CD11c+ HLADR+ (IL4+) in TOTAL CD14 Monocytes	LPS	2	3.049400285	6
15	Non-responder	CD14+ CD11c+ HLADR+ (IL4+) in TOTAL CD14 Monocytes	LPS	4	3.02690583	18
100	Healthy control	CD14+ CD11c+ HLADR+ (IL4+) in TOTAL CD14 Monocytes	LPS	1	3.109596859	0
101	Healthy control	CD14+ CD11c+ HLADR+ (IL4+) in TOTAL CD14 Monocytes	LPS	1	77.29842932	0
102	Healthy control	CD14+ CD11c+ HLADR+ (IL4+) in TOTAL CD14 Monocytes	LPS	1	22.37597911	0
103	Healthy control	CD14+ CD11c+ HLADR+ (IL4+) in TOTAL CD14 Monocytes	LPS	1	30.02595208	0
104	Healthy control	CD14+ CD11c+ HLADR+ (IL4+) in TOTAL CD14 Monocytes	LPS	1	2.737216445	0
1	Responder	CD14+ CD11c+ HLADR+ (IL4+) in TOTAL CD14 Monocytes	NIL	1	6.559266174	0
1	Responder	CD14+ CD11c+ HLADR+ (IL4+) in TOTAL CD14 Monocytes	NIL	2	2.535284216	6
1	Responder	CD14+ CD11c+ HLADR+ (IL4+) in TOTAL CD14 Monocytes	NIL	3	1.671725638	12
1	Responder	CD14+ CD11c+ HLADR+ (IL4+) in TOTAL CD14 Monocytes	NIL	4	1.469885911	18
1	Responder	CD14+ CD11c+ HLADR+ (IL4+) in TOTAL CD14 Monocytes	NIL	5	1.559913936	24
2	Responder	CD14+ CD11c+ HLADR+ (IL4+) in TOTAL CD14 Monocytes	NIL	1	2.49956403	0
2	Responder	CD14+ CD11c+ HLADR+ (IL4+) in TOTAL CD14 Monocytes	NIL	2	6.088517152	6
2	Responder	CD14+ CD11c+ HLADR+ (IL4+) in TOTAL CD14 Monocytes	NIL	3	0.553631864	12
2	Responder	CD14+ CD11c+ HLADR+ (IL4+) in TOTAL CD14 Monocytes	NIL	4	0.824996071	18
2	Responder	CD14+ CD11c+ HLADR+ (IL4+) in TOTAL CD14 Monocytes	NIL	5	0.442887361	24
3	Responder	CD14+ CD11c+ HLADR+ (IL4+) in TOTAL CD14 Monocytes	NIL	1	1.785714286	0
3	Responder	CD14+ CD11c+ HLADR+ (IL4+) in TOTAL CD14 Monocytes	NIL	4	33.29174465	18
3	Responder	CD14+ CD11c+ HLADR+ (IL4+) in TOTAL CD14 Monocytes	NIL	5	0.94937678	24
4	Responder	CD14+ CD11c+ HLADR+ (IL4+) in TOTAL CD14 Monocytes	NIL	1	40.9587217	0
4	Responder	CD14+ CD11c+ HLADR+ (IL4+) in TOTAL CD14 Monocytes	NIL	5	37.81999461	24
5	Responder	CD14+ CD11c+ HLADR+ (IL4+) in TOTAL CD14 Monocytes	NIL	1	70.04499171	0
5	Responder	CD14+ CD11c+ HLADR+ (IL4+) in TOTAL CD14 Monocytes	NIL	2	20.14793677	6
5	Responder	CD14+ CD11c+ HLADR+ (IL4+) in TOTAL CD14 Monocytes	NIL	4	35.45060354	18
5	Responder	CD14+ CD11c+ HLADR+ (IL4+) in TOTAL CD14 Monocytes	NIL	5	24.65519506	24
6	Responder	CD14+ CD11c+ HLADR+ (IL4+) in TOTAL CD14 Monocytes	NIL	1	65.3526971	0
6	Responder	CD14+ CD11c+ HLADR+ (IL4+) in TOTAL CD14 Monocytes	NIL	2	46.35701275	6
6	Responder	CD14+ CD11c+ HLADR+ (IL4+) in TOTAL CD14 Monocytes	NIL	3	63.46083789	12
6	Responder	CD14+ CD11c+ HLADR+ (IL4+) in TOTAL CD14 Monocytes	NIL	4	40.43412418	18
6	Responder	CD14+ CD11c+ HLADR+ (IL4+) in TOTAL CD14 Monocytes	NIL	5	47.91059281	24
7	Non-responder	CD14+ CD11c+ HLADR+ (IL4+) in TOTAL CD14 Monocytes	NIL	1	29.11321021	0
7	Non-responder	CD14+ CD11c+ HLADR+ (IL4+) in TOTAL CD14 Monocytes	NIL	2	38.68815104	6
7	Non-responder	CD14+ CD11c+ HLADR+ (IL4+) in TOTAL CD14 Monocytes	NIL	4	36.95160561	18
7	Non-responder	CD14+ CD11c+ HLADR+ (IL4+) in TOTAL CD14 Monocytes	NIL	5	13.80791654	24
8	Non-responder	CD14+ CD11c+ HLADR+ (IL4+) in TOTAL CD14 Monocytes	NIL	1	44.51371571	0
8	Non-responder	CD14+ CD11c+ HLADR+ (IL4+) in TOTAL CD14 Monocytes	NIL	2	38.25158228	6
8	Non-responder	CD14+ CD11c+ HLADR+ (IL4+) in TOTAL CD14 Monocytes	NIL	4	35.907666	18
8	Non-responder	CD14+ CD11c+ HLADR+ (IL4+) in TOTAL CD14 Monocytes	NIL	5	23.00376023	24
9	Non-responder	CD14+ CD11c+ HLADR+ (IL4+) in TOTAL CD14 Monocytes	NIL	2	17.51213968	6
9	Non-responder	CD14+ CD11c+ HLADR+ (IL4+) in TOTAL CD14 Monocytes	NIL	3	66.70644391	12
9	Non-responder	CD14+ CD11c+ HLADR+ (IL4+) in TOTAL CD14 Monocytes	NIL	4	45.57793345	18
9	Non-responder	CD14+ CD11c+ HLADR+ (IL4+) in TOTAL CD14 Monocytes	NIL	5	28.30476191	24
10	Responder	CD14+ CD11c+ HLADR+ (IL4+) in TOTAL CD14 Monocytes	NIL	1	29.70550576	0
10	Responder	CD14+ CD11c+ HLADR+ (IL4+) in TOTAL CD14 Monocytes	NIL	3	21.5048909	12
10	Responder	CD14+ CD11c+ HLADR+ (IL4+) in TOTAL CD14 Monocytes	NIL	5	9.710356324	24
11	Responder	CD14+ CD11c+ HLADR+ (IL4+) in TOTAL CD14 Monocytes	NIL	1	38.24876002	0
11	Responder	CD14+ CD11c+ HLADR+ (IL4+) in TOTAL CD14 Monocytes	NIL	2	36.77801547	6
11	Responder	CD14+ CD11c+ HLADR+ (IL4+) in TOTAL CD14 Monocytes	NIL	4	19.66012581	18
11	Responder	CD14+ CD11c+ HLADR+ (IL4+) in TOTAL CD14 Monocytes	NIL	5	15.19921299	24
12	Responder	CD14+ CD11c+ HLADR+ (IL4+) in TOTAL CD14 Monocytes	NIL	1	18.41832325	0
12	Responder	CD14+ CD11c+ HLADR+ (IL4+) in TOTAL CD14 Monocytes	NIL	3	14.45240532	12
12	Responder	CD14+ CD11c+ HLADR+ (IL4+) in TOTAL CD14 Monocytes	NIL	5	6.609808102	24
13	Responder	CD14+ CD11c+ HLADR+ (IL4+) in TOTAL CD14 Monocytes	NIL	3	1.956099746	12
14	Responder	CD14+ CD11c+ HLADR+ (IL4+) in TOTAL CD14 Monocytes	NIL	3	1.936490455	12
15	Non-responder	CD14+ CD11c+ HLADR+ (IL4+) in TOTAL CD14 Monocytes	NIL	2	1.723837716	6
15	Non-responder	CD14+ CD11c+ HLADR+ (IL4+) in TOTAL CD14 Monocytes	NIL	4	1.417891209	18
100	Healthy control	CD14+ CD11c+ HLADR+ (IL4+) in TOTAL CD14 Monocytes	NIL	1	2.11224148	0
101	Healthy control	CD14+ CD11c+ HLADR+ (IL4+) in TOTAL CD14 Monocytes	NIL	1	24.13793103	0
102	Healthy control	CD14+ CD11c+ HLADR+ (IL4+) in TOTAL CD14 Monocytes	NIL	1	19.61165049	0
103	Healthy control	CD14+ CD11c+ HLADR+ (IL4+) in TOTAL CD14 Monocytes	NIL	1	30.674567	0
104	Healthy control	CD14+ CD11c+ HLADR+ (IL4+) in TOTAL CD14 Monocytes	NIL	1	1.619017758	0
1	Responder	CD14+ CD11c+ HLADR+ (IL6+) in PBMC	CPE	1	2.060391198	0
1	Responder	CD14+ CD11c+ HLADR+ (IL6+) in PBMC	CPE	2	2.425282167	6
1	Responder	CD14+ CD11c+ HLADR+ (IL6+) in PBMC	CPE	3	1.457009346	12
1	Responder	CD14+ CD11c+ HLADR+ (IL6+) in PBMC	CPE	4	3.631956522	18
1	Responder	CD14+ CD11c+ HLADR+ (IL6+) in PBMC	CPE	5	7.524976605	24
2	Responder	CD14+ CD11c+ HLADR+ (IL6+) in PBMC	CPE	1	3.232417488	0
2	Responder	CD14+ CD11c+ HLADR+ (IL6+) in PBMC	CPE	2	2.566212222	6
2	Responder	CD14+ CD11c+ HLADR+ (IL6+) in PBMC	CPE	3	2.149320078	12
2	Responder	CD14+ CD11c+ HLADR+ (IL6+) in PBMC	CPE	4	2.475833704	18
2	Responder	CD14+ CD11c+ HLADR+ (IL6+) in PBMC	CPE	5	0.317395349	24
3	Responder	CD14+ CD11c+ HLADR+ (IL6+) in PBMC	CPE	4	11.43338745	18
3	Responder	CD14+ CD11c+ HLADR+ (IL6+) in PBMC	CPE	5	3.29626556	24
4	Responder	CD14+ CD11c+ HLADR+ (IL6+) in PBMC	CPE	1	1.133166215	0
4	Responder	CD14+ CD11c+ HLADR+ (IL6+) in PBMC	CPE	5	0.697107405	24
5	Responder	CD14+ CD11c+ HLADR+ (IL6+) in PBMC	CPE	1	2.201829567	0
5	Responder	CD14+ CD11c+ HLADR+ (IL6+) in PBMC	CPE	2	3.101498477	6
5	Responder	CD14+ CD11c+ HLADR+ (IL6+) in PBMC	CPE	4	3.196314837	18
5	Responder	CD14+ CD11c+ HLADR+ (IL6+) in PBMC	CPE	5	2.453493482	24
6	Responder	CD14+ CD11c+ HLADR+ (IL6+) in PBMC	CPE	1	2.142130059	0
6	Responder	CD14+ CD11c+ HLADR+ (IL6+) in PBMC	CPE	2	0.81003107	6
6	Responder	CD14+ CD11c+ HLADR+ (IL6+) in PBMC	CPE	3	1.709097383	12
6	Responder	CD14+ CD11c+ HLADR+ (IL6+) in PBMC	CPE	4	0.561362757	18
6	Responder	CD14+ CD11c+ HLADR+ (IL6+) in PBMC	CPE	5	6.236472946	24
7	Non-responder	CD14+ CD11c+ HLADR+ (IL6+) in PBMC	CPE	1	0.039655172	0
7	Non-responder	CD14+ CD11c+ HLADR+ (IL6+) in PBMC	CPE	2	0.135810393	6
7	Non-responder	CD14+ CD11c+ HLADR+ (IL6+) in PBMC	CPE	4	0.006450521	18
7	Non-responder	CD14+ CD11c+ HLADR+ (IL6+) in PBMC	CPE	5	0.038410596	24
8	Non-responder	CD14+ CD11c+ HLADR+ (IL6+) in PBMC	CPE	1	0.410460164	0
8	Non-responder	CD14+ CD11c+ HLADR+ (IL6+) in PBMC	CPE	2	0.084079602	6
8	Non-responder	CD14+ CD11c+ HLADR+ (IL6+) in PBMC	CPE	4	0.038823529	18
8	Non-responder	CD14+ CD11c+ HLADR+ (IL6+) in PBMC	CPE	5	0.046121593	24
9	Non-responder	CD14+ CD11c+ HLADR+ (IL6+) in PBMC	CPE	2	0.251986415	6
9	Non-responder	CD14+ CD11c+ HLADR+ (IL6+) in PBMC	CPE	3	0.006782267	12
9	Non-responder	CD14+ CD11c+ HLADR+ (IL6+) in PBMC	CPE	4	0.090842491	18
9	Non-responder	CD14+ CD11c+ HLADR+ (IL6+) in PBMC	CPE	5	0.018541997	24
10	Responder	CD14+ CD11c+ HLADR+ (IL6+) in PBMC	CPE	1	0.091691791	0
10	Responder	CD14+ CD11c+ HLADR+ (IL6+) in PBMC	CPE	3	0.039311793	12
10	Responder	CD14+ CD11c+ HLADR+ (IL6+) in PBMC	CPE	5	0.024450421	24
11	Responder	CD14+ CD11c+ HLADR+ (IL6+) in PBMC	CPE	1	0.004851283	0
11	Responder	CD14+ CD11c+ HLADR+ (IL6+) in PBMC	CPE	2	0.007015131	6
11	Responder	CD14+ CD11c+ HLADR+ (IL6+) in PBMC	CPE	4	0.008234218	18
11	Responder	CD14+ CD11c+ HLADR+ (IL6+) in PBMC	CPE	5	0.001650165	24
12	Responder	CD14+ CD11c+ HLADR+ (IL6+) in PBMC	CPE	1	0.012230216	0
12	Responder	CD14+ CD11c+ HLADR+ (IL6+) in PBMC	CPE	3	0	12
12	Responder	CD14+ CD11c+ HLADR+ (IL6+) in PBMC	CPE	5	0.008	24
13	Responder	CD14+ CD11c+ HLADR+ (IL6+) in PBMC	CPE	3	0.007627119	12
14	Responder	CD14+ CD11c+ HLADR+ (IL6+) in PBMC	CPE	3	0.008939394	12
15	Non-responder	CD14+ CD11c+ HLADR+ (IL6+) in PBMC	CPE	2	0.003493976	6
15	Non-responder	CD14+ CD11c+ HLADR+ (IL6+) in PBMC	CPE	4	0.005945946	18
100	Healthy control	CD14+ CD11c+ HLADR+ (IL6+) in PBMC	CPE	1	4.041685144	0
101	Healthy control	CD14+ CD11c+ HLADR+ (IL6+) in PBMC	CPE	1	1.491606977	0
102	Healthy control	CD14+ CD11c+ HLADR+ (IL6+) in PBMC	CPE	1	0.032317185	0
103	Healthy control	CD14+ CD11c+ HLADR+ (IL6+) in PBMC	CPE	1	0.000915565	0
104	Healthy control	CD14+ CD11c+ HLADR+ (IL6+) in PBMC	CPE	1	0.092080378	0
1	Responder	CD14+ CD11c+ HLADR+ (IL6+) in PBMC	LPS	1	8.13286364	0
1	Responder	CD14+ CD11c+ HLADR+ (IL6+) in PBMC	LPS	2	5.079706602	6
1	Responder	CD14+ CD11c+ HLADR+ (IL6+) in PBMC	LPS	3	3.04079602	12
1	Responder	CD14+ CD11c+ HLADR+ (IL6+) in PBMC	LPS	4	11.01828106	18
1	Responder	CD14+ CD11c+ HLADR+ (IL6+) in PBMC	LPS	5	5.965506793	24
2	Responder	CD14+ CD11c+ HLADR+ (IL6+) in PBMC	LPS	1	6.488840918	0
2	Responder	CD14+ CD11c+ HLADR+ (IL6+) in PBMC	LPS	2	4.643799071	6
2	Responder	CD14+ CD11c+ HLADR+ (IL6+) in PBMC	LPS	3	9.663915094	12
2	Responder	CD14+ CD11c+ HLADR+ (IL6+) in PBMC	LPS	4	10.81531429	18
2	Responder	CD14+ CD11c+ HLADR+ (IL6+) in PBMC	LPS	5	1.248138227	24
3	Responder	CD14+ CD11c+ HLADR+ (IL6+) in PBMC	LPS	1	1.926031359	0
3	Responder	CD14+ CD11c+ HLADR+ (IL6+) in PBMC	LPS	4	5.652667863	18
3	Responder	CD14+ CD11c+ HLADR+ (IL6+) in PBMC	LPS	5	11.05364268	24
4	Responder	CD14+ CD11c+ HLADR+ (IL6+) in PBMC	LPS	1	1.780581844	0
4	Responder	CD14+ CD11c+ HLADR+ (IL6+) in PBMC	LPS	5	0.731806478	24
5	Responder	CD14+ CD11c+ HLADR+ (IL6+) in PBMC	LPS	1	6.953497359	0
5	Responder	CD14+ CD11c+ HLADR+ (IL6+) in PBMC	LPS	2	2.227995039	6
5	Responder	CD14+ CD11c+ HLADR+ (IL6+) in PBMC	LPS	4	2.25835808	18
5	Responder	CD14+ CD11c+ HLADR+ (IL6+) in PBMC	LPS	5	1.100503385	24
6	Responder	CD14+ CD11c+ HLADR+ (IL6+) in PBMC	LPS	1	1.559379559	0
6	Responder	CD14+ CD11c+ HLADR+ (IL6+) in PBMC	LPS	2	1.488740729	6
6	Responder	CD14+ CD11c+ HLADR+ (IL6+) in PBMC	LPS	3	3.321896444	12
6	Responder	CD14+ CD11c+ HLADR+ (IL6+) in PBMC	LPS	4	0.914749151	18
6	Responder	CD14+ CD11c+ HLADR+ (IL6+) in PBMC	LPS	5	6.418032045	24
7	Non-responder	CD14+ CD11c+ HLADR+ (IL6+) in PBMC	LPS	1	0.189355322	0
7	Non-responder	CD14+ CD11c+ HLADR+ (IL6+) in PBMC	LPS	2	0.417730401	6
7	Non-responder	CD14+ CD11c+ HLADR+ (IL6+) in PBMC	LPS	4	0.159022614	18
7	Non-responder	CD14+ CD11c+ HLADR+ (IL6+) in PBMC	LPS	5	0.174033613	24
8	Non-responder	CD14+ CD11c+ HLADR+ (IL6+) in PBMC	LPS	1	0.537419264	0
8	Non-responder	CD14+ CD11c+ HLADR+ (IL6+) in PBMC	LPS	2	0.159866962	6
8	Non-responder	CD14+ CD11c+ HLADR+ (IL6+) in PBMC	LPS	4	0.83194589	18
8	Non-responder	CD14+ CD11c+ HLADR+ (IL6+) in PBMC	LPS	5	0.366535433	24
9	Non-responder	CD14+ CD11c+ HLADR+ (IL6+) in PBMC	LPS	2	1.017927174	6
9	Non-responder	CD14+ CD11c+ HLADR+ (IL6+) in PBMC	LPS	3	0.048218029	12
9	Non-responder	CD14+ CD11c+ HLADR+ (IL6+) in PBMC	LPS	4	0.04422658	18
9	Non-responder	CD14+ CD11c+ HLADR+ (IL6+) in PBMC	LPS	5	0.093459916	24
10	Responder	CD14+ CD11c+ HLADR+ (IL6+) in PBMC	LPS	1	0.346189004	0
10	Responder	CD14+ CD11c+ HLADR+ (IL6+) in PBMC	LPS	3	0.199090518	12
10	Responder	CD14+ CD11c+ HLADR+ (IL6+) in PBMC	LPS	5	0.29819064	24
11	Responder	CD14+ CD11c+ HLADR+ (IL6+) in PBMC	LPS	1	0.058431316	0
11	Responder	CD14+ CD11c+ HLADR+ (IL6+) in PBMC	LPS	2	0.031599229	6
11	Responder	CD14+ CD11c+ HLADR+ (IL6+) in PBMC	LPS	4	0.118449448	18
11	Responder	CD14+ CD11c+ HLADR+ (IL6+) in PBMC	LPS	5	0.145135541	24
12	Responder	CD14+ CD11c+ HLADR+ (IL6+) in PBMC	LPS	1	0.152118644	0
12	Responder	CD14+ CD11c+ HLADR+ (IL6+) in PBMC	LPS	3	0.107470663	12
12	Responder	CD14+ CD11c+ HLADR+ (IL6+) in PBMC	LPS	5	0.037151703	24
13	Responder	CD14+ CD11c+ HLADR+ (IL6+) in PBMC	LPS	3	0.081774194	12
14	Responder	CD14+ CD11c+ HLADR+ (IL6+) in PBMC	LPS	3	0.125660377	12
15	Non-responder	CD14+ CD11c+ HLADR+ (IL6+) in PBMC	LPS	2	0.047887324	6
15	Non-responder	CD14+ CD11c+ HLADR+ (IL6+) in PBMC	LPS	4	0.053667055	18
100	Healthy control	CD14+ CD11c+ HLADR+ (IL6+) in PBMC	LPS	1	12.16521992	0
101	Healthy control	CD14+ CD11c+ HLADR+ (IL6+) in PBMC	LPS	1	2.658255623	0
102	Healthy control	CD14+ CD11c+ HLADR+ (IL6+) in PBMC	LPS	1	0.209241799	0
103	Healthy control	CD14+ CD11c+ HLADR+ (IL6+) in PBMC	LPS	1	0.215277778	0
104	Healthy control	CD14+ CD11c+ HLADR+ (IL6+) in PBMC	LPS	1	0.345668317	0
1	Responder	CD14+ CD11c+ HLADR+ (IL6+) in PBMC	NIL	1	6.465233548	0
1	Responder	CD14+ CD11c+ HLADR+ (IL6+) in PBMC	NIL	2	4.23960236	6
1	Responder	CD14+ CD11c+ HLADR+ (IL6+) in PBMC	NIL	3	2.131773072	12
1	Responder	CD14+ CD11c+ HLADR+ (IL6+) in PBMC	NIL	4	4.245253863	18
1	Responder	CD14+ CD11c+ HLADR+ (IL6+) in PBMC	NIL	5	3.647825705	24
2	Responder	CD14+ CD11c+ HLADR+ (IL6+) in PBMC	NIL	1	3.797727625	0
2	Responder	CD14+ CD11c+ HLADR+ (IL6+) in PBMC	NIL	2	8.24079987	6
2	Responder	CD14+ CD11c+ HLADR+ (IL6+) in PBMC	NIL	3	4.55972619	12
2	Responder	CD14+ CD11c+ HLADR+ (IL6+) in PBMC	NIL	4	4.829452523	18
2	Responder	CD14+ CD11c+ HLADR+ (IL6+) in PBMC	NIL	5	0.492046317	24
3	Responder	CD14+ CD11c+ HLADR+ (IL6+) in PBMC	NIL	1	2.353943007	0
3	Responder	CD14+ CD11c+ HLADR+ (IL6+) in PBMC	NIL	4	6.746011041	18
3	Responder	CD14+ CD11c+ HLADR+ (IL6+) in PBMC	NIL	5	4.761624442	24
4	Responder	CD14+ CD11c+ HLADR+ (IL6+) in PBMC	NIL	1	0.978870281	0
4	Responder	CD14+ CD11c+ HLADR+ (IL6+) in PBMC	NIL	5	0.573919081	24
5	Responder	CD14+ CD11c+ HLADR+ (IL6+) in PBMC	NIL	1	5.497142241	0
5	Responder	CD14+ CD11c+ HLADR+ (IL6+) in PBMC	NIL	2	3.693404547	6
5	Responder	CD14+ CD11c+ HLADR+ (IL6+) in PBMC	NIL	4	6.10894867	18
5	Responder	CD14+ CD11c+ HLADR+ (IL6+) in PBMC	NIL	5	4.434108527	24
6	Responder	CD14+ CD11c+ HLADR+ (IL6+) in PBMC	NIL	1	2.320349491	0
6	Responder	CD14+ CD11c+ HLADR+ (IL6+) in PBMC	NIL	2	1.326086245	6
6	Responder	CD14+ CD11c+ HLADR+ (IL6+) in PBMC	NIL	3	1.743890739	12
6	Responder	CD14+ CD11c+ HLADR+ (IL6+) in PBMC	NIL	4	0.860023028	18
6	Responder	CD14+ CD11c+ HLADR+ (IL6+) in PBMC	NIL	5	6.285574393	24
7	Non-responder	CD14+ CD11c+ HLADR+ (IL6+) in PBMC	NIL	1	0.219209809	0
7	Non-responder	CD14+ CD11c+ HLADR+ (IL6+) in PBMC	NIL	2	0.568158581	6
7	Non-responder	CD14+ CD11c+ HLADR+ (IL6+) in PBMC	NIL	4	0.073823788	18
7	Non-responder	CD14+ CD11c+ HLADR+ (IL6+) in PBMC	NIL	5	0.130958549	24
8	Non-responder	CD14+ CD11c+ HLADR+ (IL6+) in PBMC	NIL	1	1.690470152	0
8	Non-responder	CD14+ CD11c+ HLADR+ (IL6+) in PBMC	NIL	2	0.176803883	6
8	Non-responder	CD14+ CD11c+ HLADR+ (IL6+) in PBMC	NIL	4	0.141682243	18
8	Non-responder	CD14+ CD11c+ HLADR+ (IL6+) in PBMC	NIL	5	0.387133183	24
9	Non-responder	CD14+ CD11c+ HLADR+ (IL6+) in PBMC	NIL	2	1.055744732	6
9	Non-responder	CD14+ CD11c+ HLADR+ (IL6+) in PBMC	NIL	3	0.18221831	12
9	Non-responder	CD14+ CD11c+ HLADR+ (IL6+) in PBMC	NIL	4	0.200674764	18
9	Non-responder	CD14+ CD11c+ HLADR+ (IL6+) in PBMC	NIL	5	0.074885845	24
10	Responder	CD14+ CD11c+ HLADR+ (IL6+) in PBMC	NIL	1	0.007303828	0
10	Responder	CD14+ CD11c+ HLADR+ (IL6+) in PBMC	NIL	3	0.008812816	12
10	Responder	CD14+ CD11c+ HLADR+ (IL6+) in PBMC	NIL	5	0.059922272	24
11	Responder	CD14+ CD11c+ HLADR+ (IL6+) in PBMC	NIL	1	0.006385651	0
11	Responder	CD14+ CD11c+ HLADR+ (IL6+) in PBMC	NIL	2	0.01	6
11	Responder	CD14+ CD11c+ HLADR+ (IL6+) in PBMC	NIL	4	0.03178795	18
11	Responder	CD14+ CD11c+ HLADR+ (IL6+) in PBMC	NIL	5	0.01740644	24
12	Responder	CD14+ CD11c+ HLADR+ (IL6+) in PBMC	NIL	1	0.007857143	0
12	Responder	CD14+ CD11c+ HLADR+ (IL6+) in PBMC	NIL	3	0.022532108	12
12	Responder	CD14+ CD11c+ HLADR+ (IL6+) in PBMC	NIL	5	0.005072366	24
13	Responder	CD14+ CD11c+ HLADR+ (IL6+) in PBMC	NIL	3	0.022617124	12
14	Responder	CD14+ CD11c+ HLADR+ (IL6+) in PBMC	NIL	3	0.025921659	12
15	Non-responder	CD14+ CD11c+ HLADR+ (IL6+) in PBMC	NIL	2	0.004751773	6
15	Non-responder	CD14+ CD11c+ HLADR+ (IL6+) in PBMC	NIL	4	0.008618785	18
100	Healthy control	CD14+ CD11c+ HLADR+ (IL6+) in PBMC	NIL	1	19.37923	0
101	Healthy control	CD14+ CD11c+ HLADR+ (IL6+) in PBMC	NIL	1	0.212021104	0
102	Healthy control	CD14+ CD11c+ HLADR+ (IL6+) in PBMC	NIL	1	0.092222222	0
103	Healthy control	CD14+ CD11c+ HLADR+ (IL6+) in PBMC	NIL	1	0.009867173	0
104	Healthy control	CD14+ CD11c+ HLADR+ (IL6+) in PBMC	NIL	1	0.241267788	0
1	Responder	CD14+ CD11c+ HLADR+ (IL6+) in TOTAL CD14 Monocytes	CPE	1	31.4475501	0
1	Responder	CD14+ CD11c+ HLADR+ (IL6+) in TOTAL CD14 Monocytes	CPE	2	28.93617021	6
1	Responder	CD14+ CD11c+ HLADR+ (IL6+) in TOTAL CD14 Monocytes	CPE	3	24.2226495	12
1	Responder	CD14+ CD11c+ HLADR+ (IL6+) in TOTAL CD14 Monocytes	CPE	4	27.69728117	18
1	Responder	CD14+ CD11c+ HLADR+ (IL6+) in TOTAL CD14 Monocytes	CPE	5	38.76376663	24
2	Responder	CD14+ CD11c+ HLADR+ (IL6+) in TOTAL CD14 Monocytes	CPE	1	28.23461933	0
2	Responder	CD14+ CD11c+ HLADR+ (IL6+) in TOTAL CD14 Monocytes	CPE	2	33.18569159	6
2	Responder	CD14+ CD11c+ HLADR+ (IL6+) in TOTAL CD14 Monocytes	CPE	3	12.57841328	12
2	Responder	CD14+ CD11c+ HLADR+ (IL6+) in TOTAL CD14 Monocytes	CPE	4	19.43618441	18
2	Responder	CD14+ CD11c+ HLADR+ (IL6+) in TOTAL CD14 Monocytes	CPE	5	6.932563952	24
3	Responder	CD14+ CD11c+ HLADR+ (IL6+) in TOTAL CD14 Monocytes	CPE	4	52.78086564	18
3	Responder	CD14+ CD11c+ HLADR+ (IL6+) in TOTAL CD14 Monocytes	CPE	5	20.30674847	24
4	Responder	CD14+ CD11c+ HLADR+ (IL6+) in TOTAL CD14 Monocytes	CPE	1	9.90386765	0
4	Responder	CD14+ CD11c+ HLADR+ (IL6+) in TOTAL CD14 Monocytes	CPE	5	9.339774557	24
5	Responder	CD14+ CD11c+ HLADR+ (IL6+) in TOTAL CD14 Monocytes	CPE	1	13.88535032	0
5	Responder	CD14+ CD11c+ HLADR+ (IL6+) in TOTAL CD14 Monocytes	CPE	2	9.691583532	6
5	Responder	CD14+ CD11c+ HLADR+ (IL6+) in TOTAL CD14 Monocytes	CPE	4	14.81642881	18
5	Responder	CD14+ CD11c+ HLADR+ (IL6+) in TOTAL CD14 Monocytes	CPE	5	10.49498747	24
6	Responder	CD14+ CD11c+ HLADR+ (IL6+) in TOTAL CD14 Monocytes	CPE	1	17.40339579	0
6	Responder	CD14+ CD11c+ HLADR+ (IL6+) in TOTAL CD14 Monocytes	CPE	2	13.64911187	6
6	Responder	CD14+ CD11c+ HLADR+ (IL6+) in TOTAL CD14 Monocytes	CPE	3	16.51968165	12
6	Responder	CD14+ CD11c+ HLADR+ (IL6+) in TOTAL CD14 Monocytes	CPE	4	12.67759563	18
6	Responder	CD14+ CD11c+ HLADR+ (IL6+) in TOTAL CD14 Monocytes	CPE	5	34.42477876	24
7	Non-responder	CD14+ CD11c+ HLADR+ (IL6+) in TOTAL CD14 Monocytes	CPE	1	9.119746233	0
7	Non-responder	CD14+ CD11c+ HLADR+ (IL6+) in TOTAL CD14 Monocytes	CPE	2	10.48904625	6
7	Non-responder	CD14+ CD11c+ HLADR+ (IL6+) in TOTAL CD14 Monocytes	CPE	4	1.178781925	18
7	Non-responder	CD14+ CD11c+ HLADR+ (IL6+) in TOTAL CD14 Monocytes	CPE	5	15.94282573	24
8	Non-responder	CD14+ CD11c+ HLADR+ (IL6+) in TOTAL CD14 Monocytes	CPE	1	15.6360424	0
8	Non-responder	CD14+ CD11c+ HLADR+ (IL6+) in TOTAL CD14 Monocytes	CPE	2	8.107459823	6
8	Non-responder	CD14+ CD11c+ HLADR+ (IL6+) in TOTAL CD14 Monocytes	CPE	4	5.31020919	18
8	Non-responder	CD14+ CD11c+ HLADR+ (IL6+) in TOTAL CD14 Monocytes	CPE	5	12.60744986	24
9	Non-responder	CD14+ CD11c+ HLADR+ (IL6+) in TOTAL CD14 Monocytes	CPE	1	0	0
9	Non-responder	CD14+ CD11c+ HLADR+ (IL6+) in TOTAL CD14 Monocytes	CPE	2	7.869012708	6
9	Non-responder	CD14+ CD11c+ HLADR+ (IL6+) in TOTAL CD14 Monocytes	CPE	3	6.12244898	12
9	Non-responder	CD14+ CD11c+ HLADR+ (IL6+) in TOTAL CD14 Monocytes	CPE	4	20.072845	18
9	Non-responder	CD14+ CD11c+ HLADR+ (IL6+) in TOTAL CD14 Monocytes	CPE	5	6.027820711	24
10	Responder	CD14+ CD11c+ HLADR+ (IL6+) in TOTAL CD14 Monocytes	CPE	1	5.510156432	0
10	Responder	CD14+ CD11c+ HLADR+ (IL6+) in TOTAL CD14 Monocytes	CPE	3	0.458313018	12
10	Responder	CD14+ CD11c+ HLADR+ (IL6+) in TOTAL CD14 Monocytes	CPE	5	0.262279447	24
11	Responder	CD14+ CD11c+ HLADR+ (IL6+) in TOTAL CD14 Monocytes	CPE	1	0.165030835	0
11	Responder	CD14+ CD11c+ HLADR+ (IL6+) in TOTAL CD14 Monocytes	CPE	2	0.348336862	6
11	Responder	CD14+ CD11c+ HLADR+ (IL6+) in TOTAL CD14 Monocytes	CPE	4	0.157122905	18
11	Responder	CD14+ CD11c+ HLADR+ (IL6+) in TOTAL CD14 Monocytes	CPE	5	0.203445002	24
12	Responder	CD14+ CD11c+ HLADR+ (IL6+) in TOTAL CD14 Monocytes	CPE	1	0.309334627	0
12	Responder	CD14+ CD11c+ HLADR+ (IL6+) in TOTAL CD14 Monocytes	CPE	3	0	12
12	Responder	CD14+ CD11c+ HLADR+ (IL6+) in TOTAL CD14 Monocytes	CPE	5	0.605	24
13	Responder	CD14+ CD11c+ HLADR+ (IL6+) in TOTAL CD14 Monocytes	CPE	3	0.92879257	12
14	Responder	CD14+ CD11c+ HLADR+ (IL6+) in TOTAL CD14 Monocytes	CPE	3	0.978278892	12
15	Non-responder	CD14+ CD11c+ HLADR+ (IL6+) in TOTAL CD14 Monocytes	CPE	2	0.948177211	6
15	Non-responder	CD14+ CD11c+ HLADR+ (IL6+) in TOTAL CD14 Monocytes	CPE	4	1.309783687	18
100	Healthy control	CD14+ CD11c+ HLADR+ (IL6+) in TOTAL CD14 Monocytes	CPE	1	28.9807145	0
101	Healthy control	CD14+ CD11c+ HLADR+ (IL6+) in TOTAL CD14 Monocytes	CPE	1	7.861218374	0
102	Healthy control	CD14+ CD11c+ HLADR+ (IL6+) in TOTAL CD14 Monocytes	CPE	1	1.312607945	0
103	Healthy control	CD14+ CD11c+ HLADR+ (IL6+) in TOTAL CD14 Monocytes	CPE	1	0.06549265	0
104	Healthy control	CD14+ CD11c+ HLADR+ (IL6+) in TOTAL CD14 Monocytes	CPE	1	1.757274983	0
1	Responder	CD14+ CD11c+ HLADR+ (IL6+) in TOTAL CD14 Monocytes	LPS	1	88.4567848	0
1	Responder	CD14+ CD11c+ HLADR+ (IL6+) in TOTAL CD14 Monocytes	LPS	2	82.39539956	6
1	Responder	CD14+ CD11c+ HLADR+ (IL6+) in TOTAL CD14 Monocytes	LPS	3	82.72315084	12
1	Responder	CD14+ CD11c+ HLADR+ (IL6+) in TOTAL CD14 Monocytes	LPS	4	74.15591368	18
1	Responder	CD14+ CD11c+ HLADR+ (IL6+) in TOTAL CD14 Monocytes	LPS	5	82.81753015	24
2	Responder	CD14+ CD11c+ HLADR+ (IL6+) in TOTAL CD14 Monocytes	LPS	1	80.90782401	0
2	Responder	CD14+ CD11c+ HLADR+ (IL6+) in TOTAL CD14 Monocytes	LPS	2	90.19144061	6
2	Responder	CD14+ CD11c+ HLADR+ (IL6+) in TOTAL CD14 Monocytes	LPS	3	54.31900734	12
2	Responder	CD14+ CD11c+ HLADR+ (IL6+) in TOTAL CD14 Monocytes	LPS	4	75.03148615	18
2	Responder	CD14+ CD11c+ HLADR+ (IL6+) in TOTAL CD14 Monocytes	LPS	5	63.35800319	24
3	Responder	CD14+ CD11c+ HLADR+ (IL6+) in TOTAL CD14 Monocytes	LPS	1	85.67839196	0
3	Responder	CD14+ CD11c+ HLADR+ (IL6+) in TOTAL CD14 Monocytes	LPS	4	86.35243073	18
3	Responder	CD14+ CD11c+ HLADR+ (IL6+) in TOTAL CD14 Monocytes	LPS	5	84.39551422	24
4	Responder	CD14+ CD11c+ HLADR+ (IL6+) in TOTAL CD14 Monocytes	LPS	1	35.97733711	0
4	Responder	CD14+ CD11c+ HLADR+ (IL6+) in TOTAL CD14 Monocytes	LPS	5	29.98718496	24
5	Responder	CD14+ CD11c+ HLADR+ (IL6+) in TOTAL CD14 Monocytes	LPS	1	70.76560042	0
5	Responder	CD14+ CD11c+ HLADR+ (IL6+) in TOTAL CD14 Monocytes	LPS	2	34.56790124	6
5	Responder	CD14+ CD11c+ HLADR+ (IL6+) in TOTAL CD14 Monocytes	LPS	4	43.29660239	18
5	Responder	CD14+ CD11c+ HLADR+ (IL6+) in TOTAL CD14 Monocytes	LPS	5	33.40358272	24
6	Responder	CD14+ CD11c+ HLADR+ (IL6+) in TOTAL CD14 Monocytes	LPS	1	45.01194743	0
6	Responder	CD14+ CD11c+ HLADR+ (IL6+) in TOTAL CD14 Monocytes	LPS	2	43.67635507	6
6	Responder	CD14+ CD11c+ HLADR+ (IL6+) in TOTAL CD14 Monocytes	LPS	3	65.13761468	12
6	Responder	CD14+ CD11c+ HLADR+ (IL6+) in TOTAL CD14 Monocytes	LPS	4	32.33333333	18
6	Responder	CD14+ CD11c+ HLADR+ (IL6+) in TOTAL CD14 Monocytes	LPS	5	61.33217993	24
7	Non-responder	CD14+ CD11c+ HLADR+ (IL6+) in TOTAL CD14 Monocytes	LPS	1	42.61133603	0
7	Non-responder	CD14+ CD11c+ HLADR+ (IL6+) in TOTAL CD14 Monocytes	LPS	2	45.92908733	6
7	Non-responder	CD14+ CD11c+ HLADR+ (IL6+) in TOTAL CD14 Monocytes	LPS	4	17.66138855	18
7	Non-responder	CD14+ CD11c+ HLADR+ (IL6+) in TOTAL CD14 Monocytes	LPS	5	56.27717391	24
8	Non-responder	CD14+ CD11c+ HLADR+ (IL6+) in TOTAL CD14 Monocytes	LPS	1	44.45412311	0
8	Non-responder	CD14+ CD11c+ HLADR+ (IL6+) in TOTAL CD14 Monocytes	LPS	2	21.55455904	6
8	Non-responder	CD14+ CD11c+ HLADR+ (IL6+) in TOTAL CD14 Monocytes	LPS	4	61.50946299	18
8	Non-responder	CD14+ CD11c+ HLADR+ (IL6+) in TOTAL CD14 Monocytes	LPS	5	38.32064211	24
9	Non-responder	CD14+ CD11c+ HLADR+ (IL6+) in TOTAL CD14 Monocytes	LPS	2	24.04649063	6
9	Non-responder	CD14+ CD11c+ HLADR+ (IL6+) in TOTAL CD14 Monocytes	LPS	3	38.20598007	12
9	Non-responder	CD14+ CD11c+ HLADR+ (IL6+) in TOTAL CD14 Monocytes	LPS	4	25.85987261	18
9	Non-responder	CD14+ CD11c+ HLADR+ (IL6+) in TOTAL CD14 Monocytes	LPS	5	40.94269871	24
10	Responder	CD14+ CD11c+ HLADR+ (IL6+) in TOTAL CD14 Monocytes	LPS	1	9.385710519	0
10	Responder	CD14+ CD11c+ HLADR+ (IL6+) in TOTAL CD14 Monocytes	LPS	3	2.733343687	12
10	Responder	CD14+ CD11c+ HLADR+ (IL6+) in TOTAL CD14 Monocytes	LPS	5	7.266009852	24
11	Responder	CD14+ CD11c+ HLADR+ (IL6+) in TOTAL CD14 Monocytes	LPS	1	7.904946654	0
11	Responder	CD14+ CD11c+ HLADR+ (IL6+) in TOTAL CD14 Monocytes	LPS	2	3.043236222	6
11	Responder	CD14+ CD11c+ HLADR+ (IL6+) in TOTAL CD14 Monocytes	LPS	4	4.844061048	18
11	Responder	CD14+ CD11c+ HLADR+ (IL6+) in TOTAL CD14 Monocytes	LPS	5	3.961267606	24
12	Responder	CD14+ CD11c+ HLADR+ (IL6+) in TOTAL CD14 Monocytes	LPS	1	4.112021076	0
12	Responder	CD14+ CD11c+ HLADR+ (IL6+) in TOTAL CD14 Monocytes	LPS	3	7.660455487	12
12	Responder	CD14+ CD11c+ HLADR+ (IL6+) in TOTAL CD14 Monocytes	LPS	5	10.64301552	24
13	Responder	CD14+ CD11c+ HLADR+ (IL6+) in TOTAL CD14 Monocytes	LPS	3	14.04432133	12
14	Responder	CD14+ CD11c+ HLADR+ (IL6+) in TOTAL CD14 Monocytes	LPS	3	18.32439125	12
15	Non-responder	CD14+ CD11c+ HLADR+ (IL6+) in TOTAL CD14 Monocytes	LPS	2	13.82394796	6
15	Non-responder	CD14+ CD11c+ HLADR+ (IL6+) in TOTAL CD14 Monocytes	LPS	4	25.84080718	18
100	Healthy control	CD14+ CD11c+ HLADR+ (IL6+) in TOTAL CD14 Monocytes	LPS	1	68.71378911	0
101	Healthy control	CD14+ CD11c+ HLADR+ (IL6+) in TOTAL CD14 Monocytes	LPS	1	50.7434555	0
102	Healthy control	CD14+ CD11c+ HLADR+ (IL6+) in TOTAL CD14 Monocytes	LPS	1	12.74151436	0
103	Healthy control	CD14+ CD11c+ HLADR+ (IL6+) in TOTAL CD14 Monocytes	LPS	1	10.29030117	0
104	Healthy control	CD14+ CD11c+ HLADR+ (IL6+) in TOTAL CD14 Monocytes	LPS	1	15.04930223	0
1	Responder	CD14+ CD11c+ HLADR+ (IL6+) in TOTAL CD14 Monocytes	NIL	1	58.86284542	0
1	Responder	CD14+ CD11c+ HLADR+ (IL6+) in TOTAL CD14 Monocytes	NIL	2	42.25560016	6
1	Responder	CD14+ CD11c+ HLADR+ (IL6+) in TOTAL CD14 Monocytes	NIL	3	36.01685317	12
1	Responder	CD14+ CD11c+ HLADR+ (IL6+) in TOTAL CD14 Monocytes	NIL	4	51.02414434	18
1	Responder	CD14+ CD11c+ HLADR+ (IL6+) in TOTAL CD14 Monocytes	NIL	5	54.92386627	24
2	Responder	CD14+ CD11c+ HLADR+ (IL6+) in TOTAL CD14 Monocytes	NIL	1	37.72307156	0
2	Responder	CD14+ CD11c+ HLADR+ (IL6+) in TOTAL CD14 Monocytes	NIL	2	58.55541634	6
2	Responder	CD14+ CD11c+ HLADR+ (IL6+) in TOTAL CD14 Monocytes	NIL	3	31.535497	12
2	Responder	CD14+ CD11c+ HLADR+ (IL6+) in TOTAL CD14 Monocytes	NIL	4	34.02650464	18
2	Responder	CD14+ CD11c+ HLADR+ (IL6+) in TOTAL CD14 Monocytes	NIL	5	11.69354839	24
3	Responder	CD14+ CD11c+ HLADR+ (IL6+) in TOTAL CD14 Monocytes	NIL	1	37.76346604	0
3	Responder	CD14+ CD11c+ HLADR+ (IL6+) in TOTAL CD14 Monocytes	NIL	4	67.2125182	18
3	Responder	CD14+ CD11c+ HLADR+ (IL6+) in TOTAL CD14 Monocytes	NIL	5	39.63494932	24
4	Responder	CD14+ CD11c+ HLADR+ (IL6+) in TOTAL CD14 Monocytes	NIL	1	14.27430093	0
4	Responder	CD14+ CD11c+ HLADR+ (IL6+) in TOTAL CD14 Monocytes	NIL	5	10.02425222	24
5	Responder	CD14+ CD11c+ HLADR+ (IL6+) in TOTAL CD14 Monocytes	NIL	1	48.28321099	0
5	Responder	CD14+ CD11c+ HLADR+ (IL6+) in TOTAL CD14 Monocytes	NIL	2	11.32054219	6
5	Responder	CD14+ CD11c+ HLADR+ (IL6+) in TOTAL CD14 Monocytes	NIL	4	37.33739599	18
5	Responder	CD14+ CD11c+ HLADR+ (IL6+) in TOTAL CD14 Monocytes	NIL	5	19.72284251	24
6	Responder	CD14+ CD11c+ HLADR+ (IL6+) in TOTAL CD14 Monocytes	NIL	1	27.60373444	0
6	Responder	CD14+ CD11c+ HLADR+ (IL6+) in TOTAL CD14 Monocytes	NIL	2	24.59016393	6
6	Responder	CD14+ CD11c+ HLADR+ (IL6+) in TOTAL CD14 Monocytes	NIL	3	22.5136612	12
6	Responder	CD14+ CD11c+ HLADR+ (IL6+) in TOTAL CD14 Monocytes	NIL	4	18.47551742	18
6	Responder	CD14+ CD11c+ HLADR+ (IL6+) in TOTAL CD14 Monocytes	NIL	5	33.26854551	24
7	Non-responder	CD14+ CD11c+ HLADR+ (IL6+) in TOTAL CD14 Monocytes	NIL	1	22.68433667	0
7	Non-responder	CD14+ CD11c+ HLADR+ (IL6+) in TOTAL CD14 Monocytes	NIL	2	29.39453125	6
7	Non-responder	CD14+ CD11c+ HLADR+ (IL6+) in TOTAL CD14 Monocytes	NIL	4	8.231569426	18
7	Non-responder	CD14+ CD11c+ HLADR+ (IL6+) in TOTAL CD14 Monocytes	NIL	5	31.02178582	24
8	Non-responder	CD14+ CD11c+ HLADR+ (IL6+) in TOTAL CD14 Monocytes	NIL	1	42.59663342	0
8	Non-responder	CD14+ CD11c+ HLADR+ (IL6+) in TOTAL CD14 Monocytes	NIL	2	25.3164557	6
8	Non-responder	CD14+ CD11c+ HLADR+ (IL6+) in TOTAL CD14 Monocytes	NIL	4	14.40106393	18
8	Non-responder	CD14+ CD11c+ HLADR+ (IL6+) in TOTAL CD14 Monocytes	NIL	5	37.93408538	24
9	Non-responder	CD14+ CD11c+ HLADR+ (IL6+) in TOTAL CD14 Monocytes	NIL	2	30.94327926	6
9	Non-responder	CD14+ CD11c+ HLADR+ (IL6+) in TOTAL CD14 Monocytes	NIL	3	41.16945107	12
9	Non-responder	CD14+ CD11c+ HLADR+ (IL6+) in TOTAL CD14 Monocytes	NIL	4	32.55253941	18
9	Non-responder	CD14+ CD11c+ HLADR+ (IL6+) in TOTAL CD14 Monocytes	NIL	5	18.74285714	24
10	Responder	CD14+ CD11c+ HLADR+ (IL6+) in TOTAL CD14 Monocytes	NIL	1	0.640204866	0
10	Responder	CD14+ CD11c+ HLADR+ (IL6+) in TOTAL CD14 Monocytes	NIL	3	0.135440181	12
10	Responder	CD14+ CD11c+ HLADR+ (IL6+) in TOTAL CD14 Monocytes	NIL	5	0.729318608	24
11	Responder	CD14+ CD11c+ HLADR+ (IL6+) in TOTAL CD14 Monocytes	NIL	1	0.171690195	0
11	Responder	CD14+ CD11c+ HLADR+ (IL6+) in TOTAL CD14 Monocytes	NIL	2	0.641764028	6
11	Responder	CD14+ CD11c+ HLADR+ (IL6+) in TOTAL CD14 Monocytes	NIL	4	0.610271336	18
11	Responder	CD14+ CD11c+ HLADR+ (IL6+) in TOTAL CD14 Monocytes	NIL	5	0.377111002	24
12	Responder	CD14+ CD11c+ HLADR+ (IL6+) in TOTAL CD14 Monocytes	NIL	1	0.285220398	0
12	Responder	CD14+ CD11c+ HLADR+ (IL6+) in TOTAL CD14 Monocytes	NIL	3	0.184237462	12
12	Responder	CD14+ CD11c+ HLADR+ (IL6+) in TOTAL CD14 Monocytes	NIL	5	0.639658849	24
13	Responder	CD14+ CD11c+ HLADR+ (IL6+) in TOTAL CD14 Monocytes	NIL	2	1.47601476	6
13	Responder	CD14+ CD11c+ HLADR+ (IL6+) in TOTAL CD14 Monocytes	NIL	3	2.090488278	12
14	Responder	CD14+ CD11c+ HLADR+ (IL6+) in TOTAL CD14 Monocytes	NIL	2	1.685891748	6
14	Responder	CD14+ CD11c+ HLADR+ (IL6+) in TOTAL CD14 Monocytes	NIL	3	2.064977974	12
15	Non-responder	CD14+ CD11c+ HLADR+ (IL6+) in TOTAL CD14 Monocytes	NIL	2	1.166637646	6
15	Non-responder	CD14+ CD11c+ HLADR+ (IL6+) in TOTAL CD14 Monocytes	NIL	4	2.010827533	18
100	Healthy control	CD14+ CD11c+ HLADR+ (IL6+) in TOTAL CD14 Monocytes	NIL	1	30.79588131	0
101	Healthy control	CD14+ CD11c+ HLADR+ (IL6+) in TOTAL CD14 Monocytes	NIL	1	9.267241379	0
102	Healthy control	CD14+ CD11c+ HLADR+ (IL6+) in TOTAL CD14 Monocytes	NIL	1	4.476806904	0
103	Healthy control	CD14+ CD11c+ HLADR+ (IL6+) in TOTAL CD14 Monocytes	NIL	1	0.592525068	0
104	Healthy control	CD14+ CD11c+ HLADR+ (IL6+) in TOTAL CD14 Monocytes	NIL	1	5.315964997	0
1	Responder	CD14+ CD11c+ HLADR+ (IL10+) in PBMC	CPE	1	0.129339853	0
1	Responder	CD14+ CD11c+ HLADR+ (IL10+) in PBMC	CPE	2	0.076749436	6
1	Responder	CD14+ CD11c+ HLADR+ (IL10+) in PBMC	CPE	3	0.04182243	12
1	Responder	CD14+ CD11c+ HLADR+ (IL10+) in PBMC	CPE	4	0.101956522	18
1	Responder	CD14+ CD11c+ HLADR+ (IL10+) in PBMC	CPE	5	0.330308892	24
2	Responder	CD14+ CD11c+ HLADR+ (IL10+) in PBMC	CPE	1	0.168999482	0
2	Responder	CD14+ CD11c+ HLADR+ (IL10+) in PBMC	CPE	2	0.235661154	6
2	Responder	CD14+ CD11c+ HLADR+ (IL10+) in PBMC	CPE	3	0.087748797	12
2	Responder	CD14+ CD11c+ HLADR+ (IL10+) in PBMC	CPE	4	0.085301583	18
2	Responder	CD14+ CD11c+ HLADR+ (IL10+) in PBMC	CPE	5	0.015116279	24
3	Responder	CD14+ CD11c+ HLADR+ (IL10+) in PBMC	CPE	4	3.08691363	18
3	Responder	CD14+ CD11c+ HLADR+ (IL10+) in PBMC	CPE	5	0.094605809	24
4	Responder	CD14+ CD11c+ HLADR+ (IL10+) in PBMC	CPE	1	4.054330588	0
4	Responder	CD14+ CD11c+ HLADR+ (IL10+) in PBMC	CPE	5	3.316697382	24
5	Responder	CD14+ CD11c+ HLADR+ (IL10+) in PBMC	CPE	1	6.920035783	0
5	Responder	CD14+ CD11c+ HLADR+ (IL10+) in PBMC	CPE	2	8.876198613	6
5	Responder	CD14+ CD11c+ HLADR+ (IL10+) in PBMC	CPE	4	6.54304449	18
5	Responder	CD14+ CD11c+ HLADR+ (IL10+) in PBMC	CPE	5	5.649138226	24
6	Responder	CD14+ CD11c+ HLADR+ (IL10+) in PBMC	CPE	1	8.318995415	0
6	Responder	CD14+ CD11c+ HLADR+ (IL10+) in PBMC	CPE	2	2.0084332	6
6	Responder	CD14+ CD11c+ HLADR+ (IL10+) in PBMC	CPE	3	3.531689514	12
6	Responder	CD14+ CD11c+ HLADR+ (IL10+) in PBMC	CPE	4	1.386469222	18
6	Responder	CD14+ CD11c+ HLADR+ (IL10+) in PBMC	CPE	5	8.120240481	24
7	Non-responder	CD14+ CD11c+ HLADR+ (IL10+) in PBMC	CPE	1	0.045344828	0
7	Non-responder	CD14+ CD11c+ HLADR+ (IL10+) in PBMC	CPE	2	0.259586953	6
7	Non-responder	CD14+ CD11c+ HLADR+ (IL10+) in PBMC	CPE	4	0.008331922	18
7	Non-responder	CD14+ CD11c+ HLADR+ (IL10+) in PBMC	CPE	5	0.021059603	24
8	Non-responder	CD14+ CD11c+ HLADR+ (IL10+) in PBMC	CPE	1	0.269002141	0
8	Non-responder	CD14+ CD11c+ HLADR+ (IL10+) in PBMC	CPE	2	0.118656716	6
8	Non-responder	CD14+ CD11c+ HLADR+ (IL10+) in PBMC	CPE	4	0.032026144	18
8	Non-responder	CD14+ CD11c+ HLADR+ (IL10+) in PBMC	CPE	5	0.045283019	24
9	Non-responder	CD14+ CD11c+ HLADR+ (IL10+) in PBMC	CPE	2	0.492495187	6
9	Non-responder	CD14+ CD11c+ HLADR+ (IL10+) in PBMC	CPE	3	0.013564533	12
9	Non-responder	CD14+ CD11c+ HLADR+ (IL10+) in PBMC	CPE	4	0.064835165	18
9	Non-responder	CD14+ CD11c+ HLADR+ (IL10+) in PBMC	CPE	5	0.011093502	24
10	Responder	CD14+ CD11c+ HLADR+ (IL10+) in PBMC	CPE	1	1.071939204	0
10	Responder	CD14+ CD11c+ HLADR+ (IL10+) in PBMC	CPE	3	1.010396715	12
10	Responder	CD14+ CD11c+ HLADR+ (IL10+) in PBMC	CPE	5	1.355886995	24
11	Responder	CD14+ CD11c+ HLADR+ (IL10+) in PBMC	CPE	1	1.010598776	0
11	Responder	CD14+ CD11c+ HLADR+ (IL10+) in PBMC	CPE	2	0.422145805	6
11	Responder	CD14+ CD11c+ HLADR+ (IL10+) in PBMC	CPE	4	0.48810613	18
11	Responder	CD14+ CD11c+ HLADR+ (IL10+) in PBMC	CPE	5	0.031573157	24
12	Responder	CD14+ CD11c+ HLADR+ (IL10+) in PBMC	CPE	1	0.891127098	0
12	Responder	CD14+ CD11c+ HLADR+ (IL10+) in PBMC	CPE	3	2.366050701	12
12	Responder	CD14+ CD11c+ HLADR+ (IL10+) in PBMC	CPE	5	0.149	24
13	Responder	CD14+ CD11c+ HLADR+ (IL10+) in PBMC	CPE	3	0.139689266	12
14	Responder	CD14+ CD11c+ HLADR+ (IL10+) in PBMC	CPE	3	0.058712121	12
15	Non-responder	CD14+ CD11c+ HLADR+ (IL10+) in PBMC	CPE	2	0.068554217	6
15	Non-responder	CD14+ CD11c+ HLADR+ (IL10+) in PBMC	CPE	4	0.104144144	18
100	Healthy control	CD14+ CD11c+ HLADR+ (IL10+) in PBMC	CPE	1	0.042128603	0
101	Healthy control	CD14+ CD11c+ HLADR+ (IL10+) in PBMC	CPE	1	7.579419323	0
102	Healthy control	CD14+ CD11c+ HLADR+ (IL10+) in PBMC	CPE	1	0.162011149	0
103	Healthy control	CD14+ CD11c+ HLADR+ (IL10+) in PBMC	CPE	1	0.211698881	0
104	Healthy control	CD14+ CD11c+ HLADR+ (IL10+) in PBMC	CPE	1	1.169976359	0
1	Responder	CD14+ CD11c+ HLADR+ (IL10+) in PBMC	LPS	1	4.960055814	0
1	Responder	CD14+ CD11c+ HLADR+ (IL10+) in PBMC	LPS	2	2.894132029	6
1	Responder	CD14+ CD11c+ HLADR+ (IL10+) in PBMC	LPS	3	1.499751244	12
1	Responder	CD14+ CD11c+ HLADR+ (IL10+) in PBMC	LPS	4	4.367980032	18
1	Responder	CD14+ CD11c+ HLADR+ (IL10+) in PBMC	LPS	5	2.425902679	24
2	Responder	CD14+ CD11c+ HLADR+ (IL10+) in PBMC	LPS	1	2.672495553	0
2	Responder	CD14+ CD11c+ HLADR+ (IL10+) in PBMC	LPS	2	2.485167016	6
2	Responder	CD14+ CD11c+ HLADR+ (IL10+) in PBMC	LPS	3	0.968396226	12
2	Responder	CD14+ CD11c+ HLADR+ (IL10+) in PBMC	LPS	4	2.672545142	18
2	Responder	CD14+ CD11c+ HLADR+ (IL10+) in PBMC	LPS	5	0.188392829	24
3	Responder	CD14+ CD11c+ HLADR+ (IL10+) in PBMC	LPS	1	0.613957797	0
3	Responder	CD14+ CD11c+ HLADR+ (IL10+) in PBMC	LPS	4	2.441291522	18
3	Responder	CD14+ CD11c+ HLADR+ (IL10+) in PBMC	LPS	5	4.447161134	24
4	Responder	CD14+ CD11c+ HLADR+ (IL10+) in PBMC	LPS	1	3.862600771	0
4	Responder	CD14+ CD11c+ HLADR+ (IL10+) in PBMC	LPS	5	1.211337788	24
5	Responder	CD14+ CD11c+ HLADR+ (IL10+) in PBMC	LPS	1	9.241272704	0
5	Responder	CD14+ CD11c+ HLADR+ (IL10+) in PBMC	LPS	2	5.010648506	6
5	Responder	CD14+ CD11c+ HLADR+ (IL10+) in PBMC	LPS	4	4.341890986	18
5	Responder	CD14+ CD11c+ HLADR+ (IL10+) in PBMC	LPS	5	2.530810623	24
6	Responder	CD14+ CD11c+ HLADR+ (IL10+) in PBMC	LPS	1	2.891112468	0
6	Responder	CD14+ CD11c+ HLADR+ (IL10+) in PBMC	LPS	2	2.696334378	6
6	Responder	CD14+ CD11c+ HLADR+ (IL10+) in PBMC	LPS	3	4.376169682	12
6	Responder	CD14+ CD11c+ HLADR+ (IL10+) in PBMC	LPS	4	2.05818559	18
6	Responder	CD14+ CD11c+ HLADR+ (IL10+) in PBMC	LPS	5	9.622521952	24
7	Non-responder	CD14+ CD11c+ HLADR+ (IL10+) in PBMC	LPS	1	0.258770615	0
7	Non-responder	CD14+ CD11c+ HLADR+ (IL10+) in PBMC	LPS	2	0.616294173	6
7	Non-responder	CD14+ CD11c+ HLADR+ (IL10+) in PBMC	LPS	4	0.521667288	18
7	Non-responder	CD14+ CD11c+ HLADR+ (IL10+) in PBMC	LPS	5	0.185378151	24
8	Non-responder	CD14+ CD11c+ HLADR+ (IL10+) in PBMC	LPS	1	0.784540859	0
8	Non-responder	CD14+ CD11c+ HLADR+ (IL10+) in PBMC	LPS	2	0.357427938	6
8	Non-responder	CD14+ CD11c+ HLADR+ (IL10+) in PBMC	LPS	4	1.105723205	18
8	Non-responder	CD14+ CD11c+ HLADR+ (IL10+) in PBMC	LPS	5	0.561220472	24
9	Non-responder	CD14+ CD11c+ HLADR+ (IL10+) in PBMC	LPS	2	2.396021916	6
9	Non-responder	CD14+ CD11c+ HLADR+ (IL10+) in PBMC	LPS	3	0.057232704	12
9	Non-responder	CD14+ CD11c+ HLADR+ (IL10+) in PBMC	LPS	4	0.047058824	18
9	Non-responder	CD14+ CD11c+ HLADR+ (IL10+) in PBMC	LPS	5	0.092616034	24
10	Responder	CD14+ CD11c+ HLADR+ (IL10+) in PBMC	LPS	1	2.393177354	0
10	Responder	CD14+ CD11c+ HLADR+ (IL10+) in PBMC	LPS	3	2.829121513	12
10	Responder	CD14+ CD11c+ HLADR+ (IL10+) in PBMC	LPS	5	2.057010007	24
11	Responder	CD14+ CD11c+ HLADR+ (IL10+) in PBMC	LPS	1	0.625537712	0
11	Responder	CD14+ CD11c+ HLADR+ (IL10+) in PBMC	LPS	2	0.651637765	6
11	Responder	CD14+ CD11c+ HLADR+ (IL10+) in PBMC	LPS	4	1.63449421	18
11	Responder	CD14+ CD11c+ HLADR+ (IL10+) in PBMC	LPS	5	1.820644724	24
12	Responder	CD14+ CD11c+ HLADR+ (IL10+) in PBMC	LPS	1	1.525211864	0
12	Responder	CD14+ CD11c+ HLADR+ (IL10+) in PBMC	LPS	3	0.833623795	12
12	Responder	CD14+ CD11c+ HLADR+ (IL10+) in PBMC	LPS	5	0.258668731	24
13	Responder	CD14+ CD11c+ HLADR+ (IL10+) in PBMC	LPS	3	0.273870968	12
14	Responder	CD14+ CD11c+ HLADR+ (IL10+) in PBMC	LPS	3	0.191981132	12
15	Non-responder	CD14+ CD11c+ HLADR+ (IL10+) in PBMC	LPS	2	0.103591549	6
15	Non-responder	CD14+ CD11c+ HLADR+ (IL10+) in PBMC	LPS	4	0.130500582	18
100	Healthy control	CD14+ CD11c+ HLADR+ (IL10+) in PBMC	LPS	1	4.509254581	0
101	Healthy control	CD14+ CD11c+ HLADR+ (IL10+) in PBMC	LPS	1	4.583653319	0
102	Healthy control	CD14+ CD11c+ HLADR+ (IL10+) in PBMC	LPS	1	0.96174048	0
103	Healthy control	CD14+ CD11c+ HLADR+ (IL10+) in PBMC	LPS	1	1.299368687	0
104	Healthy control	CD14+ CD11c+ HLADR+ (IL10+) in PBMC	LPS	1	1.175618812	0
1	Responder	CD14+ CD11c+ HLADR+ (IL10+) in PBMC	NIL	1	0.82119098	0
1	Responder	CD14+ CD11c+ HLADR+ (IL10+) in PBMC	NIL	2	0.276456267	6
1	Responder	CD14+ CD11c+ HLADR+ (IL10+) in PBMC	NIL	3	0.193066241	12
1	Responder	CD14+ CD11c+ HLADR+ (IL10+) in PBMC	NIL	4	0.236203091	18
1	Responder	CD14+ CD11c+ HLADR+ (IL10+) in PBMC	NIL	5	0.133832388	24
2	Responder	CD14+ CD11c+ HLADR+ (IL10+) in PBMC	NIL	1	0.145717571	0
2	Responder	CD14+ CD11c+ HLADR+ (IL10+) in PBMC	NIL	2	0.570927495	6
2	Responder	CD14+ CD11c+ HLADR+ (IL10+) in PBMC	NIL	3	0.089949934	12
2	Responder	CD14+ CD11c+ HLADR+ (IL10+) in PBMC	NIL	4	0.129732061	18
2	Responder	CD14+ CD11c+ HLADR+ (IL10+) in PBMC	NIL	5	0.011404126	24
3	Responder	CD14+ CD11c+ HLADR+ (IL10+) in PBMC	NIL	1	0.065691433	0
3	Responder	CD14+ CD11c+ HLADR+ (IL10+) in PBMC	NIL	4	1.014327903	18
3	Responder	CD14+ CD11c+ HLADR+ (IL10+) in PBMC	NIL	5	0.064018131	24
4	Responder	CD14+ CD11c+ HLADR+ (IL10+) in PBMC	NIL	1	1.910258049	0
4	Responder	CD14+ CD11c+ HLADR+ (IL10+) in PBMC	NIL	5	2.199251745	24
5	Responder	CD14+ CD11c+ HLADR+ (IL10+) in PBMC	NIL	1	6.62406988	0
5	Responder	CD14+ CD11c+ HLADR+ (IL10+) in PBMC	NIL	2	5.856771854	6
5	Responder	CD14+ CD11c+ HLADR+ (IL10+) in PBMC	NIL	4	5.934462064	18
5	Responder	CD14+ CD11c+ HLADR+ (IL10+) in PBMC	NIL	5	5.371723883	24
6	Responder	CD14+ CD11c+ HLADR+ (IL10+) in PBMC	NIL	1	5.555410225	0
6	Responder	CD14+ CD11c+ HLADR+ (IL10+) in PBMC	NIL	2	1.962935071	6
6	Responder	CD14+ CD11c+ HLADR+ (IL10+) in PBMC	NIL	3	3.408770247	12
6	Responder	CD14+ CD11c+ HLADR+ (IL10+) in PBMC	NIL	4	1.654251945	18
6	Responder	CD14+ CD11c+ HLADR+ (IL10+) in PBMC	NIL	5	6.346777649	24
7	Non-responder	CD14+ CD11c+ HLADR+ (IL10+) in PBMC	NIL	1	0.217438692	0
7	Non-responder	CD14+ CD11c+ HLADR+ (IL10+) in PBMC	NIL	2	0.75785937	6
7	Non-responder	CD14+ CD11c+ HLADR+ (IL10+) in PBMC	NIL	4	0.051920027	18
7	Non-responder	CD14+ CD11c+ HLADR+ (IL10+) in PBMC	NIL	5	0.08238342	24
8	Non-responder	CD14+ CD11c+ HLADR+ (IL10+) in PBMC	NIL	1	1.339757903	0
8	Non-responder	CD14+ CD11c+ HLADR+ (IL10+) in PBMC	NIL	2	0.238685242	6
8	Non-responder	CD14+ CD11c+ HLADR+ (IL10+) in PBMC	NIL	4	0.14271028	18
8	Non-responder	CD14+ CD11c+ HLADR+ (IL10+) in PBMC	NIL	5	0.294808126	24
9	Non-responder	CD14+ CD11c+ HLADR+ (IL10+) in PBMC	NIL	2	1.563700711	6
9	Non-responder	CD14+ CD11c+ HLADR+ (IL10+) in PBMC	NIL	3	0.206161972	12
9	Non-responder	CD14+ CD11c+ HLADR+ (IL10+) in PBMC	NIL	4	0.169635628	18
9	Non-responder	CD14+ CD11c+ HLADR+ (IL10+) in PBMC	NIL	5	0.062404871	24
10	Responder	CD14+ CD11c+ HLADR+ (IL10+) in PBMC	NIL	1	0.550708654	0
10	Responder	CD14+ CD11c+ HLADR+ (IL10+) in PBMC	NIL	3	1.157416474	12
10	Responder	CD14+ CD11c+ HLADR+ (IL10+) in PBMC	NIL	5	2.06303823	24
11	Responder	CD14+ CD11c+ HLADR+ (IL10+) in PBMC	NIL	1	2.140612029	0
11	Responder	CD14+ CD11c+ HLADR+ (IL10+) in PBMC	NIL	2	0.564871795	6
11	Responder	CD14+ CD11c+ HLADR+ (IL10+) in PBMC	NIL	4	0.583431142	18
11	Responder	CD14+ CD11c+ HLADR+ (IL10+) in PBMC	NIL	5	0.292125478	24
12	Responder	CD14+ CD11c+ HLADR+ (IL10+) in PBMC	NIL	1	0.908571429	0
12	Responder	CD14+ CD11c+ HLADR+ (IL10+) in PBMC	NIL	3	5.012142303	12
12	Responder	CD14+ CD11c+ HLADR+ (IL10+) in PBMC	NIL	5	0.160624916	24
13	Responder	CD14+ CD11c+ HLADR+ (IL10+) in PBMC	NIL	3	0.286429725	12
14	Responder	CD14+ CD11c+ HLADR+ (IL10+) in PBMC	NIL	3	0.120391705	12
15	Non-responder	CD14+ CD11c+ HLADR+ (IL10+) in PBMC	NIL	2	0.075390071	6
15	Non-responder	CD14+ CD11c+ HLADR+ (IL10+) in PBMC	NIL	4	0.118232044	18
100	Healthy control	CD14+ CD11c+ HLADR+ (IL10+) in PBMC	NIL	1	1.72805947	0
101	Healthy control	CD14+ CD11c+ HLADR+ (IL10+) in PBMC	NIL	1	0.498003057	0
102	Healthy control	CD14+ CD11c+ HLADR+ (IL10+) in PBMC	NIL	1	0.114666667	0
103	Healthy control	CD14+ CD11c+ HLADR+ (IL10+) in PBMC	NIL	1	0.410056926	0
104	Healthy control	CD14+ CD11c+ HLADR+ (IL10+) in PBMC	NIL	1	0.825873221	0
1	Responder	CD14+ CD11c+ HLADR+ (IL10+) in TOTAL CD14 Monocytes	CPE	1	1.974101579	0
1	Responder	CD14+ CD11c+ HLADR+ (IL10+) in TOTAL CD14 Monocytes	CPE	2	0.915701589	6
1	Responder	CD14+ CD11c+ HLADR+ (IL10+) in TOTAL CD14 Monocytes	CPE	3	0.695294141	12
1	Responder	CD14+ CD11c+ HLADR+ (IL10+) in TOTAL CD14 Monocytes	CPE	4	0.777519894	18
1	Responder	CD14+ CD11c+ HLADR+ (IL10+) in TOTAL CD14 Monocytes	CPE	5	1.701535765	24
2	Responder	CD14+ CD11c+ HLADR+ (IL10+) in TOTAL CD14 Monocytes	CPE	1	1.476181851	0
2	Responder	CD14+ CD11c+ HLADR+ (IL10+) in TOTAL CD14 Monocytes	CPE	2	3.047518174	6
2	Responder	CD14+ CD11c+ HLADR+ (IL10+) in TOTAL CD14 Monocytes	CPE	3	0.513530135	12
2	Responder	CD14+ CD11c+ HLADR+ (IL10+) in TOTAL CD14 Monocytes	CPE	4	0.669648084	18
2	Responder	CD14+ CD11c+ HLADR+ (IL10+) in TOTAL CD14 Monocytes	CPE	5	0.33017047	24
3	Responder	CD14+ CD11c+ HLADR+ (IL10+) in TOTAL CD14 Monocytes	CPE	4	14.25036756	18
3	Responder	CD14+ CD11c+ HLADR+ (IL10+) in TOTAL CD14 Monocytes	CPE	5	0.582822086	24
4	Responder	CD14+ CD11c+ HLADR+ (IL10+) in TOTAL CD14 Monocytes	CPE	1	35.43483121	0
4	Responder	CD14+ CD11c+ HLADR+ (IL10+) in TOTAL CD14 Monocytes	CPE	5	44.43677632	24
5	Responder	CD14+ CD11c+ HLADR+ (IL10+) in TOTAL CD14 Monocytes	CPE	1	43.63967243	0
5	Responder	CD14+ CD11c+ HLADR+ (IL10+) in TOTAL CD14 Monocytes	CPE	2	27.73640579	6
5	Responder	CD14+ CD11c+ HLADR+ (IL10+) in TOTAL CD14 Monocytes	CPE	4	30.33010132	18
5	Responder	CD14+ CD11c+ HLADR+ (IL10+) in TOTAL CD14 Monocytes	CPE	5	24.16457811	24
6	Responder	CD14+ CD11c+ HLADR+ (IL10+) in TOTAL CD14 Monocytes	CPE	1	67.58635831	0
6	Responder	CD14+ CD11c+ HLADR+ (IL10+) in TOTAL CD14 Monocytes	CPE	2	33.84231848	6
6	Responder	CD14+ CD11c+ HLADR+ (IL10+) in TOTAL CD14 Monocytes	CPE	3	34.13637341	12
6	Responder	CD14+ CD11c+ HLADR+ (IL10+) in TOTAL CD14 Monocytes	CPE	4	31.31147541	18
6	Responder	CD14+ CD11c+ HLADR+ (IL10+) in TOTAL CD14 Monocytes	CPE	5	44.82300885	24
7	Non-responder	CD14+ CD11c+ HLADR+ (IL10+) in TOTAL CD14 Monocytes	CPE	1	10.42823156	0
7	Non-responder	CD14+ CD11c+ HLADR+ (IL10+) in TOTAL CD14 Monocytes	CPE	2	20.04868334	6
7	Non-responder	CD14+ CD11c+ HLADR+ (IL10+) in TOTAL CD14 Monocytes	CPE	4	1.52259332	18
7	Non-responder	CD14+ CD11c+ HLADR+ (IL10+) in TOTAL CD14 Monocytes	CPE	5	8.74106652	24
[truncated: 5,887 more rows]
